# Supplementary material for: 3-Benzyl-8-meth­oxy-2-sulfanyl­idene-1,2,3,4-tetra­hydro­quinazolin-4-one
Source: Acta Crystallogr Sect E Struct Rep Online. 2012 May 19;68(Pt 6):o1807. doi: 10.1107/S1600536812021794 (PMC3379381; doi:10.1107/S1600536812021794)
Supplement: Supplementary file 1 [file e-68-o1807-sup1.cif]

##############################################################################
#                                                                            #
# This CIF contains the data in a paper accepted for publication in          #
# Acta Crystallographica Section E. It conforms to the requirements of       #
# Notes for Authors for Acta Crystallographica Section E, and has been       #
# peer reviewed under the auspices of the IUCr Commission on Journals.       #
#                                                                            #
# Full details of the Crystallographic Information File format               #
# are given in the paper "The Crystallographic Information File (CIF):       #
# a New Standard Archive File for Crystallography" by S. R. Hall, F. H.      #
# Allen and I. D. Brown [Acta Cryst. (1991), A47, 655-685].                  #
#                                                                            #
# The current version of the core CIF dictionary is obtainable from          #
# ftp://ftp.iucr.org/pub/cif_core.dic.                                       #
#                                                                            #
# Software is freely available for graphical display of the structure(s)     #
# in this CIF. For information consult the CIF software page                 #
# http://www.iucr.org/resources/cif/software.                                #
#                                                                            #
# This file may be used for bona fide research purposes within the           #
# scientific community so long as proper attribution is given to the journal # 
# article from which it was obtained.                                        #
#                                                                            #
##############################################################################
data_global
_audit_creation_method     SHELXL-97
_journal_date_recd_electronic     2012-05-10
_journal_date_accepted     2012-05-14
_journal_name_full     'Acta Crystallographica, Section E'
_journal_year     2012
_journal_volume     68
_journal_issue      6
_journal_page_first     o1807
_journal_page_last     o1807
_journal_paper_category     QO
_journal_paper_doi     10.1107/S1600536812021794
_journal_coeditor_code     BT5918
_publ_contact_author
;
     Dr. Seik Weng Ng
     Department of Chemistry
     University of Malaya
     50603 Kuala Lumpur
     Malaysia
;
_publ_contact_author_email     seikweng@um.edu.my
_publ_contact_author_fax     '03 7967 4193'
_publ_contact_author_phone     '03 7967 6778'
_publ_section_title
;
3-Benzyl-8-methoxy-2-sulfanylidene-1,2,3,4-tetrahydroquinazolin-4-one
;
loop_
    _publ_author_name
    _publ_author_address
    'Al-Salahi, Rashad'
;
Department of Pharmaceutical Chemistry
College of Pharmacy
King Saud University
Riyadh 11451
Saudi Arabia
;
    'Al-Omar, Mohamed'
;
Department of Pharmaceutical Chemistry
College of Pharmacy
King Saud University
Riyadh 11451
Saudi Arabia
;
    'Marzouk, Mohamed'
;
Department of Pharmaceutical Chemistry
College of Pharmacy
King Saud University
Riyadh 11451
Saudi Arabia
;
    'Ng, Seik Weng'
;
     Department of Chemistry
     University of Malaya
     50603 Kuala Lumpur
     Malaysia
     and
     Chemistry Department
     Faculty of Science
     King Abdulaziz University
     PO Box 80203 Jeddah
     Saudi Arabia
;
data_I
_audit_creation_method     SHELXL-97
_chemical_name_systematic
;
3-Benzyl-8-methoxy-2-sulfanylidene-1,2,3,4-tetrahydroquinazolin-4-one
;
_chemical_name_common     ?
_chemical_formula_moiety     'C16 H14 N2 O2 S'
_chemical_formula_sum     'C16 H14 N2 O2 S'
_chemical_formula_iupac     'C16 H14 N2 O2 S'
_chemical_formula_weight     298.35
_chemical_melting_point     ?
_symmetry_cell_setting     triclinic
_symmetry_space_group_name_H-M     'P -1'
_symmetry_space_group_name_Hall     '-P 1'
loop_
    _symmetry_equiv_pos_as_xyz
    'x, y, z'
    '-x, -y, -z'
_cell_length_a     6.3025(5)
_cell_length_b     10.8353(5)
_cell_length_c     11.0144(7)
_cell_angle_alpha     101.728(5)
_cell_angle_beta     102.419(6)
_cell_angle_gamma     101.693(5)
_cell_volume     694.95(8)
_cell_formula_units_Z     2
_cell_measurement_reflns_used     6739
_cell_measurement_theta_min     4.3094
_cell_measurement_theta_max     76.4775
_cell_measurement_temperature     294(2)
_exptl_crystal_description     prism
_exptl_crystal_colour     colorless
_exptl_crystal_size_max     0.40
_exptl_crystal_size_mid     0.30
_exptl_crystal_size_min     0.20
_exptl_crystal_density_diffrn     1.426
_exptl_crystal_density_meas     ?
_exptl_crystal_density_method     'not measured'
_exptl_crystal_F_000     312
_exptl_absorpt_coefficient_mu     2.121
_exptl_absorpt_correction_type     multi-scan
_exptl_absorpt_process_details     '(CrysAlis PRO; Agilent, 2012)'
_exptl_absorpt_correction_T_min     0.4841
_exptl_absorpt_correction_T_max     0.6763
_diffrn_ambient_temperature     294(2)
_diffrn_radiation_type     CuK\a
_diffrn_radiation_wavelength     1.54184
_diffrn_radiation_source     'SuperNova (Cu) X-ray Source'
_diffrn_radiation_monochromator     Mirror
_diffrn_measurement_device_type
                  'Agilent SuperNova Dual diffractometer with an Atlas detector'
_diffrn_measurement_method     '\w scan'
_diffrn_detector_area_resol_mean     10.4041
_diffrn_reflns_number     11149
_diffrn_reflns_av_R_equivalents     0.0255
_diffrn_reflns_av_sigmaI/netI     0.0150
_diffrn_reflns_theta_min     4.31
_diffrn_reflns_theta_max     76.68
_diffrn_reflns_theta_full     76.68
_diffrn_measured_fraction_theta_max     0.989
_diffrn_measured_fraction_theta_full     0.989
_diffrn_reflns_limit_h_min     -7
_diffrn_reflns_limit_h_max     7
_diffrn_reflns_limit_k_min     -13
_diffrn_reflns_limit_k_max     13
_diffrn_reflns_limit_l_min     -13
_diffrn_reflns_limit_l_max     13
_diffrn_standards_number     0
_diffrn_standards_interval_count     0
_diffrn_standards_interval_time     0
_diffrn_standards_decay_%     0
_reflns_number_total     2888
_reflns_number_gt     2714
_reflns_threshold_expression     I>2\s(I)
_refine_ls_structure_factor_coef     Fsqd
_refine_ls_matrix_type     full
_refine_ls_R_factor_all     0.0393
_refine_ls_R_factor_gt     0.0376
_refine_ls_wR_factor_gt     0.1118
_refine_ls_wR_factor_ref     0.1141
_refine_ls_goodness_of_fit_ref     1.064
_refine_ls_restrained_S_all     1.064
_refine_ls_number_reflns     2888
_refine_ls_number_parameters     195
_refine_ls_number_restraints     1
_refine_ls_hydrogen_treatment     mixed
_refine_ls_weighting_scheme     calc
_refine_ls_weighting_details
         'calc w=1/[\s^2^(Fo^2^)+(0.0717P)^2^+0.1365P] where P=(Fo^2^+2Fc^2^)/3'
_atom_sites_solution_hydrogens     geom
_atom_sites_solution_primary     direct
_atom_sites_solution_secondary     difmap
_refine_ls_shift/su_max     0.001
_refine_ls_shift/su_mean     0.001
_refine_diff_density_max     0.219
_refine_diff_density_min     -0.396
_refine_ls_extinction_method     none
_refine_ls_extinction_coef     ?
loop_
    _atom_type_symbol
    _atom_type_description
    _atom_type_scat_dispersion_real
    _atom_type_scat_dispersion_imag
    _atom_type_scat_source
    'C' 'C' 0.0181 0.0091
                         'International Tables Vol C Tables 4.2.6.8 and 6.1.1.4'
    'H' 'H' 0.0000 0.0000
                         'International Tables Vol C Tables 4.2.6.8 and 6.1.1.4'
    'N' 'N' 0.0311 0.0180
                         'International Tables Vol C Tables 4.2.6.8 and 6.1.1.4'
    'O' 'O' 0.0492 0.0322
                         'International Tables Vol C Tables 4.2.6.8 and 6.1.1.4'
    'S' 'S' 0.3331 0.5567
                         'International Tables Vol C Tables 4.2.6.8 and 6.1.1.4'
_computing_data_collection     'CrysAlis PRO (Agilent, 2012)'
_computing_cell_refinement     'CrysAlis PRO (Agilent, 2012)'
_computing_data_reduction     'CrysAlis PRO (Agilent, 2012)'
_computing_structure_solution     'SHELXS97 (Sheldrick, 2008)'
_computing_structure_refinement     'SHELXL97 (Sheldrick, 2008)'
_computing_molecular_graphics     'X-SEED (Barbour, 2001)'
_computing_publication_material     'publCIF (Westrip, 2010)'
loop_
    _atom_site_type_symbol
    _atom_site_label
    _atom_site_fract_x
    _atom_site_fract_y
    _atom_site_fract_z
    _atom_site_U_iso_or_equiv
    _atom_site_adp_type
    _atom_site_calc_flag
    _atom_site_refinement_flags
    _atom_site_occupancy
    _atom_site_symmetry_multiplicity
    _atom_site_disorder_assembly
    _atom_site_disorder_group
    S S1 0.84360(6) 1.04442(3) 0.64336(3) 0.04455(15) Uani d . 1 1 . .
    O O1 0.15151(18) 0.69504(12) 0.56998(12) 0.0543(3) Uani d . 1 1 . .
    O O2 0.8326(2) 0.67738(11) 0.27822(11) 0.0509(3) Uani d . 1 1 . .
    N N1 0.7112(2) 0.81847(12) 0.46983(11) 0.0376(3) Uani d D 1 1 . .
    H H1 0.829(2) 0.8501(18) 0.4456(18) 0.051(5) Uiso d D 1 1 . .
    N N2 0.47878(18) 0.84651(11) 0.60456(11) 0.0355(3) Uani d . 1 1 . .
    C C1 0.3257(2) 0.72495(14) 0.53999(14) 0.0400(3) Uani d . 1 1 . .
    C C2 0.3924(2) 0.64174(14) 0.44134(13) 0.0388(3) Uani d . 1 1 . .
    C C3 0.2672(3) 0.51250(15) 0.38286(15) 0.0471(3) Uani d . 1 1 . .
    H H3 0.1396 0.4778 0.4067 0.057 Uiso calc R 1 1 . .
    C C4 0.3356(3) 0.43832(15) 0.29020(17) 0.0518(4) Uani d . 1 1 . .
    H H4 0.2549 0.3520 0.2525 0.062 Uiso calc R 1 1 . .
    C C5 0.5233(3) 0.48904(16) 0.25080(16) 0.0485(4) Uani d . 1 1 . .
    H H5 0.5643 0.4374 0.1860 0.058 Uiso calc R 1 1 . .
    C C6 0.6480(3) 0.61582(14) 0.30800(13) 0.0408(3) Uani d . 1 1 . .
    C C7 0.5842(2) 0.69243(13) 0.40631(13) 0.0363(3) Uani d . 1 1 . .
    C C8 0.6691(2) 0.89590(13) 0.56926(12) 0.0345(3) Uani d . 1 1 . .
    C C9 0.8974(3) 0.60835(19) 0.17369(17) 0.0571(4) Uani d . 1 1 . .
    H H9A 1.0333 0.6606 0.1652 0.086 Uiso calc R 1 1 . .
    H H9B 0.7802 0.5900 0.0957 0.086 Uiso calc R 1 1 . .
    H H9C 0.9225 0.5279 0.1897 0.086 Uiso calc R 1 1 . .
    C C10 0.4113(2) 0.92622(14) 0.70865(14) 0.0397(3) Uani d . 1 1 . .
    H H10A 0.2568 0.9289 0.6768 0.048 Uiso calc R 1 1 . .
    H H10B 0.5053 1.0148 0.7331 0.048 Uiso calc R 1 1 . .
    C C11 0.4320(2) 0.87257(13) 0.82580(13) 0.0401(3) Uani d . 1 1 . .
    C C12 0.6395(3) 0.88228(16) 0.90532(16) 0.0501(4) Uani d . 1 1 . .
    H H12 0.7699 0.9204 0.8860 0.060 Uiso calc R 1 1 . .
    C C13 0.6537(4) 0.8349(2) 1.01459(18) 0.0662(5) Uani d . 1 1 . .
    H H13 0.7937 0.8417 1.0682 0.079 Uiso calc R 1 1 . .
    C C14 0.4613(5) 0.77823(19) 1.04350(18) 0.0698(6) Uani d . 1 1 . .
    H H14 0.4714 0.7466 1.1164 0.084 Uiso calc R 1 1 . .
    C C15 0.2558(4) 0.76845(19) 0.96517(19) 0.0666(5) Uani d . 1 1 . .
    H H15 0.1258 0.7299 0.9846 0.080 Uiso calc R 1 1 . .
    C C16 0.2402(3) 0.81568(17) 0.85676(16) 0.0524(4) Uani d . 1 1 . .
    H H16 0.0994 0.8091 0.8041 0.063 Uiso calc R 1 1 . .
loop_
    _atom_site_aniso_label
    _atom_site_aniso_U_11
    _atom_site_aniso_U_22
    _atom_site_aniso_U_33
    _atom_site_aniso_U_12
    _atom_site_aniso_U_13
    _atom_site_aniso_U_23
    S1 0.0432(2) 0.0386(2) 0.0452(2) -0.00269(15) 0.01814(16) 0.00262(15)
    O1 0.0405(6) 0.0597(7) 0.0568(7) -0.0045(5) 0.0229(5) 0.0089(5)
    O2 0.0567(7) 0.0465(6) 0.0483(6) 0.0031(5) 0.0278(5) 0.0052(5)
    N1 0.0370(6) 0.0377(6) 0.0364(6) 0.0019(5) 0.0151(5) 0.0081(5)
    N2 0.0347(6) 0.0383(6) 0.0344(6) 0.0057(4) 0.0133(4) 0.0109(4)
    C1 0.0357(7) 0.0444(8) 0.0375(7) 0.0020(6) 0.0101(5) 0.0133(6)
    C2 0.0385(7) 0.0392(7) 0.0358(7) 0.0029(5) 0.0093(5) 0.0112(5)
    C3 0.0429(8) 0.0429(8) 0.0493(8) -0.0027(6) 0.0117(6) 0.0124(6)
    C4 0.0542(9) 0.0365(7) 0.0540(9) -0.0016(6) 0.0102(7) 0.0059(6)
    C5 0.0572(9) 0.0399(7) 0.0443(8) 0.0088(6) 0.0140(7) 0.0046(6)
    C6 0.0451(7) 0.0410(7) 0.0359(7) 0.0069(6) 0.0130(6) 0.0109(6)
    C7 0.0381(7) 0.0356(6) 0.0329(6) 0.0042(5) 0.0086(5) 0.0103(5)
    C8 0.0341(6) 0.0378(6) 0.0322(6) 0.0060(5) 0.0102(5) 0.0125(5)
    C9 0.0654(10) 0.0620(10) 0.0522(9) 0.0205(8) 0.0308(8) 0.0125(8)
    C10 0.0408(7) 0.0401(7) 0.0436(7) 0.0107(6) 0.0197(6) 0.0131(6)
    C11 0.0488(8) 0.0365(7) 0.0373(7) 0.0100(6) 0.0194(6) 0.0073(5)
    C12 0.0569(9) 0.0475(8) 0.0447(8) 0.0141(7) 0.0152(7) 0.0070(6)
    C13 0.0895(14) 0.0593(10) 0.0468(9) 0.0304(10) 0.0055(9) 0.0092(8)
    C14 0.1235(19) 0.0547(10) 0.0453(9) 0.0316(11) 0.0372(11) 0.0198(8)
    C15 0.0951(15) 0.0585(10) 0.0608(11) 0.0161(10) 0.0477(11) 0.0228(9)
    C16 0.0576(9) 0.0531(9) 0.0520(9) 0.0094(7) 0.0291(7) 0.0149(7)
loop_
    _geom_bond_atom_site_label_1
    _geom_bond_atom_site_label_2
    _geom_bond_site_symmetry_2
    _geom_bond_distance
    _geom_bond_publ_flag
    S1 C8 . 1.6818(14) ?
    O1 C1 . 1.2141(18) ?
    O2 C6 . 1.3582(18) ?
    O2 C9 . 1.4241(19) ?
    N1 C8 . 1.3475(18) ?
    N1 C7 . 1.3867(18) ?
    N1 H1 . 0.868(9) ?
    N2 C8 . 1.3787(17) ?
    N2 C1 . 1.4074(18) ?
    N2 C10 . 1.4822(17) ?
    C1 C2 . 1.457(2) ?
    C2 C7 . 1.3888(19) ?
    C2 C3 . 1.402(2) ?
    C3 C4 . 1.367(2) ?
    C3 H3 . 0.9300 ?
    C4 C5 . 1.394(2) ?
    C4 H4 . 0.9300 ?
    C5 C6 . 1.378(2) ?
    C5 H5 . 0.9300 ?
    C6 C7 . 1.407(2) ?
    C9 H9A . 0.9600 ?
    C9 H9B . 0.9600 ?
    C9 H9C . 0.9600 ?
    C10 C11 . 1.5110(19) ?
    C10 H10A . 0.9700 ?
    C10 H10B . 0.9700 ?
    C11 C12 . 1.379(2) ?
    C11 C16 . 1.385(2) ?
    C12 C13 . 1.394(3) ?
    C12 H12 . 0.9300 ?
    C13 C14 . 1.376(3) ?
    C13 H13 . 0.9300 ?
    C14 C15 . 1.364(3) ?
    C14 H14 . 0.9300 ?
    C15 C16 . 1.384(2) ?
    C15 H15 . 0.9300 ?
    C16 H16 . 0.9300 ?
loop_
    _geom_angle_atom_site_label_1
    _geom_angle_atom_site_label_2
    _geom_angle_atom_site_label_3
    _geom_angle_site_symmetry_1
    _geom_angle_site_symmetry_3
    _geom_angle
    _geom_angle_publ_flag
    C6 O2 C9 . . 117.68(13) ?
    C8 N1 C7 . . 124.75(12) ?
    C8 N1 H1 . . 116.9(14) ?
    C7 N1 H1 . . 118.4(14) ?
    C8 N2 C1 . . 123.99(12) ?
    C8 N2 C10 . . 120.75(11) ?
    C1 N2 C10 . . 115.03(11) ?
    O1 C1 N2 . . 119.33(14) ?
    O1 C1 C2 . . 124.39(13) ?
    N2 C1 C2 . . 116.28(12) ?
    C7 C2 C3 . . 120.22(14) ?
    C7 C2 C1 . . 118.79(12) ?
    C3 C2 C1 . . 120.99(13) ?
    C4 C3 C2 . . 118.92(14) ?
    C4 C3 H3 . . 120.5 ?
    C2 C3 H3 . . 120.5 ?
    C3 C4 C5 . . 121.60(14) ?
    C3 C4 H4 . . 119.2 ?
    C5 C4 H4 . . 119.2 ?
    C6 C5 C4 . . 119.91(15) ?
    C6 C5 H5 . . 120.0 ?
    C4 C5 H5 . . 120.0 ?
    O2 C6 C5 . . 125.90(14) ?
    O2 C6 C7 . . 114.79(12) ?
    C5 C6 C7 . . 119.31(14) ?
    N1 C7 C2 . . 119.13(13) ?
    N1 C7 C6 . . 120.88(12) ?
    C2 C7 C6 . . 119.99(13) ?
    N1 C8 N2 . . 116.47(12) ?
    N1 C8 S1 . . 120.25(10) ?
    N2 C8 S1 . . 123.28(10) ?
    O2 C9 H9A . . 109.5 ?
    O2 C9 H9B . . 109.5 ?
    H9A C9 H9B . . 109.5 ?
    O2 C9 H9C . . 109.5 ?
    H9A C9 H9C . . 109.5 ?
    H9B C9 H9C . . 109.5 ?
    N2 C10 C11 . . 112.13(11) ?
    N2 C10 H10A . . 109.2 ?
    C11 C10 H10A . . 109.2 ?
    N2 C10 H10B . . 109.2 ?
    C11 C10 H10B . . 109.2 ?
    H10A C10 H10B . . 107.9 ?
    C12 C11 C16 . . 118.91(14) ?
    C12 C11 C10 . . 121.20(13) ?
    C16 C11 C10 . . 119.87(14) ?
    C11 C12 C13 . . 120.01(18) ?
    C11 C12 H12 . . 120.0 ?
    C13 C12 H12 . . 120.0 ?
    C14 C13 C12 . . 120.3(2) ?
    C14 C13 H13 . . 119.9 ?
    C12 C13 H13 . . 119.9 ?
    C15 C14 C13 . . 119.94(17) ?
    C15 C14 H14 . . 120.0 ?
    C13 C14 H14 . . 120.0 ?
    C14 C15 C16 . . 120.18(19) ?
    C14 C15 H15 . . 119.9 ?
    C16 C15 H15 . . 119.9 ?
    C15 C16 C11 . . 120.70(18) ?
    C15 C16 H16 . . 119.6 ?
    C11 C16 H16 . . 119.6 ?
loop_
    _geom_torsion_atom_site_label_1
    _geom_torsion_atom_site_label_2
    _geom_torsion_atom_site_label_3
    _geom_torsion_atom_site_label_4
    _geom_torsion_site_symmetry_1
    _geom_torsion_site_symmetry_2
    _geom_torsion_site_symmetry_3
    _geom_torsion_site_symmetry_4
    _geom_torsion
    _geom_torsion_publ_flag
    C8 N2 C1 O1 . . . . -172.81(13) ?
    C10 N2 C1 O1 . . . . 1.76(19) ?
    C8 N2 C1 C2 . . . . 8.29(19) ?
    C10 N2 C1 C2 . . . . -177.14(11) ?
    O1 C1 C2 C7 . . . . 173.21(14) ?
    N2 C1 C2 C7 . . . . -7.96(19) ?
    O1 C1 C2 C3 . . . . -7.2(2) ?
    N2 C1 C2 C3 . . . . 171.67(12) ?
    C7 C2 C3 C4 . . . . -0.8(2) ?
    C1 C2 C3 C4 . . . . 179.61(14) ?
    C2 C3 C4 C5 . . . . -1.4(3) ?
    C3 C4 C5 C6 . . . . 1.7(3) ?
    C9 O2 C6 C5 . . . . 3.9(2) ?
    C9 O2 C6 C7 . . . . -175.88(14) ?
    C4 C5 C6 O2 . . . . -179.43(14) ?
    C4 C5 C6 C7 . . . . 0.3(2) ?
    C8 N1 C7 C2 . . . . 3.3(2) ?
    C8 N1 C7 C6 . . . . -176.38(12) ?
    C3 C2 C7 N1 . . . . -176.96(12) ?
    C1 C2 C7 N1 . . . . 2.7(2) ?
    C3 C2 C7 C6 . . . . 2.7(2) ?
    C1 C2 C7 C6 . . . . -177.66(12) ?
    O2 C6 C7 N1 . . . . -3.0(2) ?
    C5 C6 C7 N1 . . . . 177.19(13) ?
    O2 C6 C7 C2 . . . . 177.30(12) ?
    C5 C6 C7 C2 . . . . -2.5(2) ?
    C7 N1 C8 N2 . . . . -3.3(2) ?
    C7 N1 C8 S1 . . . . 176.82(10) ?
    C1 N2 C8 N1 . . . . -2.82(19) ?
    C10 N2 C8 N1 . . . . -177.09(11) ?
    C1 N2 C8 S1 . . . . 177.03(10) ?
    C10 N2 C8 S1 . . . . 2.76(18) ?
    C8 N2 C10 C11 . . . . -112.55(14) ?
    C1 N2 C10 C11 . . . . 72.68(15) ?
    N2 C10 C11 C12 . . . . 72.02(17) ?
    N2 C10 C11 C16 . . . . -109.81(15) ?
    C16 C11 C12 C13 . . . . 0.2(2) ?
    C10 C11 C12 C13 . . . . 178.36(14) ?
    C11 C12 C13 C14 . . . . 0.1(3) ?
    C12 C13 C14 C15 . . . . -0.1(3) ?
    C13 C14 C15 C16 . . . . -0.1(3) ?
    C14 C15 C16 C11 . . . . 0.4(3) ?
    C12 C11 C16 C15 . . . . -0.4(2) ?
    C10 C11 C16 C15 . . . . -178.65(16) ?
loop_
    _geom_hbond_atom_site_label_D
    _geom_hbond_atom_site_label_H
    _geom_hbond_atom_site_label_A
    _geom_hbond_site_symmetry_A
    _geom_hbond_distance_DH
    _geom_hbond_distance_HA
    _geom_hbond_distance_DA
    _geom_hbond_angle_DHA
    N1 H1 S1 2_776 0.870(10)
                           2.630(10)
                                   3.4930(10)
                                            174(2)
