# Supplementary material for: 3-Benzyl-8-meth­oxy-2-sulfanyl­idene-1,2,3,4-tetra­hydro­quinazolin-4-one
Source: Acta Crystallogr Sect E Struct Rep Online. 2012 May 19;68(Pt 6):o1807. doi: 10.1107/S1600536812021794 (PMC3379381; doi:10.1107/S1600536812021794)
Supplement: Supplementary file 2 [file e-68-o1807-Isup2.hkl]

# 
# h,k,l, Fc-squared, Fo-squared, sigma(Fo-squared) and status flag 
# 
data_I
_shelx_title '  P-1' 
_shelx_refln_list_code          4 
_shelx_F_calc_maximum       74.57 
_exptl_crystal_F_000       312.00 
_reflns_d_resolution_high  0.7922 
 
loop_ 
 _symmetry_equiv_pos_as_xyz 
 'x, y, z' 
 '-x, -y, -z' 
 
_cell_length_a     6.3025 
_cell_length_b    10.8353 
_cell_length_c    11.0144 
_cell_angle_alpha 101.728 
_cell_angle_beta  102.419 
_cell_angle_gamma 101.693 
 
_shelx_F_squared_multiplier     1.000 
 
loop_ 
 _refln_index_h 
 _refln_index_k 
 _refln_index_l 
 _refln_F_squared_calc 
 _refln_F_squared_meas 
 _refln_F_squared_sigma 
 _refln_observed_status 
   2   0   0      845.71      834.53      2.43 o 
   3   0   0      235.51      207.11      1.89 o 
   4   0   0      292.80      313.65     11.03 o 
   5   0   0        2.11        1.73      0.20 o 
   6   0   0       79.35       81.26      2.38 o 
   7   0   0       25.77       24.83      0.50 o 
  -7   1   0        9.14       10.16      0.37 o 
  -6   1   0       50.49       48.03      0.75 o 
  -5   1   0        3.26        3.37      0.26 o 
  -4   1   0       89.71       99.48      1.46 o 
  -3   1   0      212.46      208.74      2.39 o 
  -2   1   0      230.46      221.35      1.34 o 
  -1   1   0       52.86       41.66      0.53 o 
   0   1   0      245.10      242.13      1.00 o 
   1   1   0       14.46       10.57      0.17 o 
   2   1   0       37.30       36.47      0.41 o 
   3   1   0       45.23       44.52      0.84 o 
   4   1   0      255.12      246.87      2.74 o 
   5   1   0       40.70       40.57      0.98 o 
   6   1   0        4.99        5.79      0.40 o 
   7   1   0       13.07       13.84      0.39 o 
  -7   2   0        0.16        0.15      0.12 o 
  -6   2   0       28.49       30.20      0.81 o 
  -5   2   0       12.18       14.07      0.37 o 
  -4   2   0      168.00      194.22      1.75 o 
  -3   2   0      367.24      393.80      7.05 o 
  -2   2   0      171.18      165.02      1.03 o 
  -1   2   0       19.67       14.43      0.49 o 
   0   2   0      255.20      223.08      1.66 o 
   1   2   0      503.53      466.68      5.80 o 
   2   2   0      460.88      436.31      3.92 o 
   3   2   0       22.54       21.15      0.55 o 
   4   2   0      361.76      361.53     18.24 o 
   5   2   0        6.42        5.01      0.40 o 
   6   2   0        1.17        1.35      0.20 o 
   7   2   0        3.69        3.97      0.37 o 
  -7   3   0       27.06       26.01      0.71 o 
  -6   3   0       35.04       39.19      1.22 o 
  -5   3   0       48.26       45.41      1.68 o 
  -4   3   0       23.04       21.85      0.54 o 
  -3   3   0      671.66      705.58      2.45 o 
  -2   3   0      217.83      205.96      2.91 o 
  -1   3   0     4123.13     3647.33     14.30 o 
   0   3   0      110.73       99.33      0.85 o 
   1   3   0      435.30      435.21      4.03 o 
   2   3   0       79.90       75.45      0.70 o 
   3   3   0       78.70       74.52      1.09 o 
   4   3   0     1522.66     1556.58     40.31 o 
   5   3   0      163.10      167.26      1.98 o 
   6   3   0        5.09        4.13      0.33 o 
  -7   4   0        3.12        2.46      0.24 o 
  -6   4   0       13.28       13.32      0.83 o 
  -5   4   0      122.25      123.21      3.30 o 
  -4   4   0       44.63       56.25      0.78 o 
  -3   4   0      454.74      474.64      4.75 o 
  -2   4   0      193.71      182.00      1.64 o 
  -1   4   0       90.95       67.98      0.53 o 
   0   4   0      144.16      151.68      1.29 o 
   1   4   0     1295.47     1288.17      4.71 o 
   2   4   0        1.95        0.69      0.14 o 
   3   4   0       43.27       42.67      1.13 o 
   4   4   0       58.39       65.47      1.03 o 
   5   4   0      216.59      215.82      1.94 o 
   6   4   0        1.52        2.19      0.16 o 
  -7   5   0       16.95       16.41      0.90 o 
  -6   5   0        0.21        0.17      0.19 o 
  -5   5   0       33.91       38.31      0.76 o 
  -4   5   0       63.11       64.54      0.85 o 
  -3   5   0       45.27       48.98      0.84 o 
  -2   5   0      197.95      239.49      4.80 o 
  -1   5   0      613.04      563.58      2.58 o 
   0   5   0      188.97      204.26      1.95 o 
   1   5   0     1165.83     1170.85      4.09 o 
   2   5   0       67.74       57.16      1.87 o 
   3   5   0        3.53        3.86      0.19 o 
   4   5   0        0.39        0.59      0.19 o 
   5   5   0      103.42       98.64      1.35 o 
   6   5   0       10.04        8.90      0.38 o 
  -7   6   0        1.87        1.97      0.22 o 
  -6   6   0       10.15       10.32      0.72 o 
  -5   6   0       34.93       35.56      0.78 o 
  -4   6   0      224.88      240.04      4.25 o 
  -3   6   0      185.28      208.27      2.26 o 
  -2   6   0       11.78       10.03      0.40 o 
  -1   6   0      271.59      266.76      1.55 o 
   0   6   0      204.02      244.57      1.68 o 
   1   6   0      117.36      101.70      1.34 o 
   2   6   0       19.89       17.78      0.71 o 
   3   6   0       32.69       31.63      0.67 o 
   4   6   0        1.44        1.99      0.21 o 
   5   6   0       48.44       48.45      0.84 o 
  -7   7   0        6.41        6.72      0.32 o 
  -6   7   0       11.55       11.14      0.53 o 
  -5   7   0       21.34       24.40      0.57 o 
  -4   7   0        0.76        1.34      0.13 o 
  -3   7   0        1.65        2.74      0.27 o 
  -2   7   0       94.43      100.23      2.18 o 
  -1   7   0      104.04      106.47      1.39 o 
   0   7   0       22.74       22.60      0.80 o 
   1   7   0       39.40       34.23      0.98 o 
   2   7   0      191.02      195.55      3.16 o 
   3   7   0       23.45       24.50      0.55 o 
   4   7   0       12.05       10.60      0.49 o 
   5   7   0       70.73       81.70      0.97 o 
  -7   8   0       72.96       70.92      1.49 o 
  -6   8   0        0.83        0.65      0.19 o 
  -5   8   0       12.77       14.52      0.72 o 
  -4   8   0       33.14       30.69      0.69 o 
  -3   8   0       82.28       81.30      1.00 o 
  -2   8   0        3.56        2.92      0.29 o 
  -1   8   0      205.03      221.13     16.86 o 
   0   8   0       62.66       59.11      1.21 o 
   1   8   0       14.68       15.60      0.37 o 
   2   8   0      257.43      263.69      5.56 o 
   3   8   0       54.54       55.62      1.48 o 
   4   8   0        1.13        1.60      0.13 o 
  -6   9   0        1.20        1.26      0.15 o 
  -5   9   0        7.88        7.20      0.40 o 
  -4   9   0       15.55       16.66      0.93 o 
  -3   9   0        3.91        3.19      0.28 o 
  -2   9   0       21.24       24.38      0.48 o 
  -1   9   0      142.16      154.13      3.72 o 
   0   9   0       97.26       97.17      2.74 o 
   1   9   0       36.05       30.64      0.60 o 
   2   9   0        0.64        1.72      0.17 o 
   3   9   0       50.87       59.09      0.96 o 
   4   9   0        4.58        6.79      0.47 o 
  -6  10   0        0.16        0.19      0.11 o 
  -5  10   0        3.65        3.75      0.25 o 
  -4  10   0        1.87        1.08      0.19 o 
  -3  10   0       27.60       28.62      0.75 o 
  -2  10   0       14.88       16.76      0.66 o 
  -1  10   0        1.76        2.06      0.20 o 
   0  10   0        2.60        2.54      0.23 o 
   1  10   0       12.86       12.87      0.36 o 
   2  10   0       12.11       13.64      0.41 o 
   3  10   0       21.89       27.44      0.68 o 
  -5  11   0        3.02        2.66      0.26 o 
  -4  11   0        2.10        2.75      0.27 o 
  -3  11   0      248.38      247.04     13.18 o 
  -2  11   0       39.81       40.34      0.78 o 
  -1  11   0        7.54        8.62      0.31 o 
   0  11   0       53.79       55.70      2.32 o 
   1  11   0       10.50       10.55      0.34 o 
   2  11   0        3.77        4.77      0.31 o 
  -5  12   0        0.59        0.22      0.09 o 
  -4  12   0       25.32       25.86      0.75 o 
  -3  12   0        0.61        0.59      0.15 o 
  -2  12   0        1.35        0.98      0.12 o 
  -1  12   0        0.46        0.37      0.11 o 
   0  12   0       18.33       20.32      1.08 o 
   1  12   0       20.62       17.96      2.97 o 
  -3  13   0        4.54        3.28      0.67 o 
  -2  13   0       14.12       12.56      0.47 o 
  -1  13   0        2.38        2.29      0.17 o 
   0 -13   1        2.37        2.72      0.25 o 
   1 -13   1       21.00       18.57      0.50 o 
   2 -13   1        6.09        5.16      0.23 o 
   3 -13   1        5.20        3.25      0.26 o 
  -1 -12   1        4.84        5.70      0.23 o 
   0 -12   1       30.22       29.66      0.79 o 
   1 -12   1       36.22       37.57      2.23 o 
   2 -12   1       26.65       24.04      0.50 o 
   3 -12   1       16.82       15.27      0.45 o 
   4 -12   1       75.69       58.10      0.93 o 
   5 -12   1        0.87        0.67      0.11 o 
  -2 -11   1       46.58       50.46      0.99 o 
  -1 -11   1       12.74       10.14      0.43 o 
   0 -11   1       11.33       11.49      0.44 o 
   1 -11   1       72.94       81.04      1.41 o 
   2 -11   1       63.63       66.31      2.86 o 
   3 -11   1      146.01      144.88      3.14 o 
   4 -11   1        1.41        0.96      0.19 o 
   5 -11   1        0.26        0.20      0.16 o 
  -3 -10   1        0.04        0.03      0.09 o 
  -2 -10   1       49.80       57.29      1.11 o 
  -1 -10   1       36.95       42.73      0.76 o 
   0 -10   1        0.09        0.23      0.12 o 
   1 -10   1       24.24       24.09      0.68 o 
   2 -10   1      130.32      136.62      6.86 o 
   3 -10   1        0.67        0.80      0.21 o 
   4 -10   1       12.56       14.74      1.01 o 
   5 -10   1       25.41       25.71      0.88 o 
   6 -10   1        0.13        0.17      0.09 o 
  -4  -9   1       66.41       84.86      0.98 o 
  -3  -9   1        2.90        4.11      0.23 o 
  -2  -9   1       16.46       18.91      0.46 o 
  -1  -9   1      164.69      180.87      1.62 o 
   0  -9   1       48.25       53.00      1.42 o 
   1  -9   1        0.28        0.95      0.33 o 
   2  -9   1      125.63      132.57      2.00 o 
   3  -9   1       44.89       51.29      1.04 o 
   4  -9   1        0.97        0.92      0.28 o 
   5  -9   1       11.01       11.26      0.65 o 
   6  -9   1        0.20        0.11      0.11 o 
  -5  -8   1       42.33       39.66      6.07 o 
  -4  -8   1        2.32        2.51      0.25 o 
  -3  -8   1       37.09       38.30      0.80 o 
  -2  -8   1       19.06       20.28      0.43 o 
  -1  -8   1       62.29       68.42      1.61 o 
   0  -8   1       10.40       10.38      0.30 o 
   1  -8   1       52.62       58.73      1.70 o 
   2  -8   1       33.19       33.15      0.77 o 
   3  -8   1        0.03        0.13      0.13 o 
   4  -8   1        8.11        8.82      0.41 o 
   5  -8   1       32.87       36.98      1.45 o 
   6  -8   1       27.57       29.63      1.33 o 
   7  -8   1       58.71       51.92      3.16 o 
  -5  -7   1       21.93       22.34      0.89 o 
  -4  -7   1       83.07       91.64      1.08 o 
  -3  -7   1       45.64       43.50      0.74 o 
  -2  -7   1       90.83       93.59      1.29 o 
  -1  -7   1      113.17       98.46      1.05 o 
   0  -7   1      139.70      145.29      1.25 o 
   1  -7   1       33.70       33.02      0.88 o 
   2  -7   1      170.25      159.58      1.65 o 
   3  -7   1      150.18      163.09      2.82 o 
   4  -7   1       52.27       52.85      2.07 o 
   5  -7   1       21.64       20.81      0.83 o 
   6  -7   1       39.55       38.10      1.45 o 
   7  -7   1        0.06       -0.03      0.14 o 
  -5  -6   1       43.37       43.63      0.92 o 
  -4  -6   1      212.02      223.37      3.64 o 
  -3  -6   1       11.02       11.86      0.36 o 
  -2  -6   1       87.69       93.37      4.71 o 
  -1  -6   1        0.64        4.08      0.21 o 
   0  -6   1     1534.82     1622.34      4.26 o 
   1  -6   1      151.16      155.02      1.25 o 
   2  -6   1       29.97       24.89      0.60 o 
   3  -6   1      437.04      451.19      4.51 o 
   4  -6   1       29.72       29.28      0.82 o 
   5  -6   1        1.67        1.86      0.24 o 
   6  -6   1       18.11       15.89      0.71 o 
   7  -6   1        0.20        0.14      0.13 o 
  -6  -5   1        1.06        0.71      0.11 o 
  -5  -5   1        7.47        8.40      0.34 o 
  -4  -5   1       97.84      105.89      1.58 o 
  -3  -5   1      461.25      469.51      3.23 o 
  -2  -5   1      157.31      156.10      1.91 o 
  -1  -5   1      175.91      186.17      1.19 o 
   0  -5   1      385.11      393.35      1.95 o 
   1  -5   1        0.77        0.19      0.07 o 
   2  -5   1       18.85       14.87      0.42 o 
   3  -5   1       19.17       25.12      0.57 o 
   4  -5   1       64.44       79.60      1.08 o 
   5  -5   1        8.17        9.89      0.63 o 
   6  -5   1       10.03        9.69      0.59 o 
   7  -5   1        1.35        1.16      0.17 o 
  -6  -4   1       26.26       26.72      0.78 o 
  -5  -4   1       13.48       13.88      0.46 o 
  -4  -4   1       25.88       24.98      0.60 o 
  -3  -4   1      475.64      510.29      3.69 o 
  -2  -4   1       53.29       51.51      0.71 o 
  -1  -4   1      822.93      792.94      2.42 o 
   0  -4   1      692.44      674.74      2.06 o 
   1  -4   1       44.94       48.19      0.39 o 
   2  -4   1      322.16      341.35      2.01 o 
   3  -4   1       15.37       11.40      0.28 o 
   4  -4   1       85.92      102.92      2.19 o 
   5  -4   1       35.32       36.20      1.39 o 
   6  -4   1       31.17       34.44      1.45 o 
   7  -4   1        3.00        2.61      0.23 o 
  -7  -3   1        0.47        0.70      0.17 o 
  -6  -3   1       54.78       54.78      1.71 o 
  -5  -3   1       46.09       49.45      0.75 o 
  -4  -3   1      448.18      463.67      9.06 o 
  -3  -3   1      259.88      258.45      5.27 o 
  -2  -3   1       78.52       84.93      0.77 o 
  -1  -3   1     2372.17     2231.59     11.91 o 
   0  -3   1     1214.88     1178.13      6.14 o 
   1  -3   1       49.43       43.25      0.49 o 
   2  -3   1      363.36      372.52      3.28 o 
   3  -3   1      258.30      240.98      1.43 o 
   4  -3   1      306.27      326.83      3.94 o 
   5  -3   1       77.66       74.83      2.06 o 
   6  -3   1        5.28        4.37      0.28 o 
   7  -3   1       29.72       27.82      0.98 o 
  -7  -2   1        0.96        1.01      0.13 o 
  -6  -2   1       63.20       59.32      2.12 o 
  -5  -2   1       25.60       27.86      0.61 o 
  -4  -2   1        6.75        6.42      0.33 o 
  -3  -2   1       10.44       19.81      0.44 o 
  -2  -2   1     1143.77     1170.90      6.92 o 
  -1  -2   1      720.94      709.71      9.58 o 
   0  -2   1     1061.96      996.57      7.06 o 
   2  -2   1       18.22       13.37      0.36 o 
   3  -2   1      546.92      571.08      8.36 o 
   4  -2   1       45.53       59.73      1.02 o 
   5  -2   1       46.72       45.53      1.16 o 
   6  -2   1        0.70        0.76      0.15 o 
   7  -2   1        5.94        5.19      0.35 o 
  -7  -1   1        0.49        0.82      0.11 o 
  -6  -1   1       73.39       74.92      1.08 o 
  -5  -1   1        2.21        2.33      0.18 o 
  -4  -1   1       17.04       16.69      0.66 o 
  -3  -1   1      199.76      191.29      3.14 o 
  -2  -1   1      341.47      330.95      4.80 o 
  -1  -1   1      504.11      486.55      1.45 o 
   0  -1   1       81.40       86.44      0.42 o 
   1  -1   1     2650.80     2193.90     98.09 o 
   2  -1   1      525.63      517.76      1.73 o 
   3  -1   1      415.50      450.26      2.45 o 
   4  -1   1       96.89      101.42      1.41 o 
   5  -1   1       13.87       13.37      0.59 o 
   6  -1   1       13.49       15.26      0.54 o 
   7  -1   1       16.13       16.85      1.16 o 
  -7   0   1       16.27       17.21      0.51 o 
  -6   0   1       56.30       62.97      0.90 o 
  -5   0   1       53.58       46.37      1.07 o 
  -4   0   1      397.62      434.10      6.42 o 
  -3   0   1       58.15       75.02      0.75 o 
  -2   0   1      419.69      403.99      4.69 o 
  -1   0   1      172.78      174.82      0.69 o 
   1   0   1      390.94      333.03     10.10 o 
   2   0   1       67.25       54.32      0.80 o 
   3   0   1      322.05      349.23      2.18 o 
   4   0   1        4.41        3.71      0.40 o 
   5   0   1      122.15      131.11      3.36 o 
   6   0   1       56.99       61.02      1.18 o 
   7   0   1       28.92       28.68      1.15 o 
  -7   1   1       21.70       20.01      0.39 o 
  -6   1   1       19.57       22.44      0.53 o 
  -5   1   1      285.28      290.04      3.10 o 
  -4   1   1      219.16      241.64     13.09 o 
  -3   1   1      745.20      765.31      2.06 o 
  -2   1   1     1210.60     1167.53      8.41 o 
  -1   1   1      175.96      190.68      0.94 o 
   0   1   1       31.26       36.11      1.38 o 
   1   1   1      159.40      168.02      1.86 o 
   2   1   1     1366.29     1331.47      3.36 o 
   3   1   1       65.97       64.61      1.04 o 
   4   1   1        3.69        3.06      0.28 o 
   5   1   1      535.13      528.77     11.95 o 
   6   1   1       10.51       10.23      0.50 o 
   7   1   1       20.56       17.17      0.47 o 
  -7   2   1       26.09       25.74      0.79 o 
  -6   2   1       18.13       17.62      0.58 o 
  -5   2   1      271.82      268.95      7.26 o 
  -4   2   1      110.16      116.30      1.16 o 
  -3   2   1        6.09        4.43      0.18 o 
  -2   2   1      231.53      204.93      1.18 o 
  -1   2   1     2668.18     2370.44      5.89 o 
   0   2   1     3816.24     3747.05     63.50 o 
   1   2   1      139.58      128.25      0.91 o 
   2   2   1      242.12      235.22      1.76 o 
   3   2   1        4.44        4.42      0.42 o 
   4   2   1       65.52       62.37      1.50 o 
   5   2   1       28.85       25.58      1.38 o 
   6   2   1       18.13       18.29      0.58 o 
  -7   3   1        5.95        5.52      0.33 o 
  -6   3   1        1.30        0.90      0.18 o 
  -5   3   1       15.32       13.97      0.50 o 
  -4   3   1        9.40        7.56      0.32 o 
  -3   3   1        0.11        1.03      0.13 o 
  -2   3   1        0.74        2.23      0.41 o 
  -1   3   1     2377.95     2171.43     15.22 o 
   0   3   1     1188.93     1222.46     33.20 o 
   1   3   1      424.14      404.14      1.73 o 
   2   3   1      226.97      225.02      1.92 o 
   3   3   1       34.64       33.69      0.99 o 
   4   3   1      483.96      468.13      4.41 o 
   5   3   1      162.68      163.05      1.92 o 
   6   3   1       12.33       10.79      0.41 o 
  -7   4   1        0.06       -0.12      0.23 o 
  -6   4   1        0.00        0.26      0.33 o 
  -5   4   1       19.33       18.48      0.42 o 
  -4   4   1       18.49       18.02      0.55 o 
  -3   4   1      315.89      329.84      2.41 o 
  -2   4   1      542.44      543.67      2.21 o 
  -1   4   1     1002.71      954.94      2.18 o 
   0   4   1      449.89      430.88      2.40 o 
   1   4   1     1501.89     1570.86     24.24 o 
   2   4   1      182.56      144.34      2.03 o 
   3   4   1      107.96      101.67      1.87 o 
   4   4   1       30.60       31.35      0.79 o 
   5   4   1       60.20       61.83      1.35 o 
   6   4   1       49.30       43.81      0.70 o 
  -7   5   1       37.37       38.04      0.98 o 
  -6   5   1        2.23        2.81      0.44 o 
  -5   5   1       26.82       26.67      0.62 o 
  -4   5   1      187.04      208.52      1.91 o 
  -3   5   1      195.24      195.92      2.08 o 
  -2   5   1      140.46      148.90      1.25 o 
  -1   5   1      114.72      102.98      1.06 o 
   0   5   1      496.59      493.74      2.00 o 
   1   5   1        1.88        3.31      0.81 o 
   2   5   1      231.19      220.88      9.85 o 
   3   5   1      277.19      272.89      4.14 o 
   4   5   1       73.34       67.01      1.78 o 
   5   5   1       12.30       13.80      0.39 o 
  -7   6   1       29.55       27.32      0.80 o 
  -6   6   1      128.29      134.72      1.67 o 
  -5   6   1        5.64        5.93      0.35 o 
  -4   6   1      305.21      357.42      6.89 o 
  -3   6   1      186.64      240.66      5.96 o 
  -2   6   1        3.45        2.79      0.18 o 
  -1   6   1       95.06      106.48      1.09 o 
   0   6   1      181.99      180.16      2.30 o 
   1   6   1       45.70       44.84      3.34 o 
   2   6   1        9.34        9.53      0.29 o 
   3   6   1       39.03       39.83      0.70 o 
   4   6   1       45.68       47.84      0.80 o 
   5   6   1        0.37        0.39      0.11 o 
  -7   7   1       42.66       42.98      0.72 o 
  -6   7   1        3.86        4.00      0.39 o 
  -5   7   1        5.89        5.61      0.40 o 
  -4   7   1      110.83      104.08      3.02 o 
  -3   7   1        0.26        0.46      0.17 o 
  -2   7   1       75.42       79.90      5.21 o 
  -1   7   1       80.52       79.77      1.26 o 
   0   7   1       79.87       80.63      2.40 o 
   1   7   1        8.76        9.35      0.25 o 
   2   7   1       73.10       67.27      1.09 o 
   3   7   1       28.80       30.55      1.07 o 
   4   7   1       29.67       30.31      0.81 o 
   5   7   1       63.87       66.63      1.09 o 
  -7   8   1       29.69       24.98      1.94 o 
  -6   8   1        0.40        0.17      0.19 o 
  -5   8   1        0.13        0.16      0.16 o 
  -4   8   1      107.42      108.33      3.76 o 
  -3   8   1       81.70       82.71      2.91 o 
  -2   8   1        0.71        0.95      0.14 o 
  -1   8   1      182.30      192.64      3.98 o 
   0   8   1      267.03      284.63      3.69 o 
   1   8   1        9.55        8.89      0.30 o 
   2   8   1       25.42       26.96      0.65 o 
   3   8   1       27.11       31.17      1.38 o 
   4   8   1       30.31       25.36      2.21 o 
  -6   9   1        4.18        4.02      0.31 o 
  -5   9   1        1.18        0.90      0.18 o 
  -4   9   1       20.27       20.70      0.73 o 
  -3   9   1        0.34        0.30      0.15 o 
  -2   9   1      434.61      474.85      5.82 o 
  -1   9   1       62.68       69.93      1.80 o 
   0   9   1      173.36      190.59      2.57 o 
   1   9   1       11.87        9.84      0.39 o 
   2   9   1       34.13       29.01      0.75 o 
   3   9   1       20.00       22.53      0.73 o 
  -6  10   1        3.94        4.17      0.24 o 
  -5  10   1       14.20       15.96      0.42 o 
  -4  10   1       13.81       13.95      0.51 o 
  -3  10   1      310.17      333.50      2.11 o 
  -2  10   1       11.33       14.29      0.41 o 
  -1  10   1       25.05       26.40      0.52 o 
   0  10   1       11.98       12.17      0.42 o 
   1  10   1      106.37      116.75      1.87 o 
   2  10   1        5.34        6.73      0.42 o 
   3  10   1       25.98       27.71      0.53 o 
  -5  11   1        5.98        5.80      0.29 o 
  -4  11   1        2.13        2.60      0.28 o 
  -3  11   1       22.60       22.57      0.68 o 
  -2  11   1        0.11        0.05      0.14 o 
  -1  11   1        1.45        1.41      0.15 o 
   0  11   1        7.92        8.47      0.34 o 
   1  11   1       26.97       29.10      1.54 o 
   2  11   1        0.12       -0.06      0.15 o 
  -4  12   1        0.22        0.23      0.13 o 
  -3  12   1        1.21        1.22      0.12 o 
  -2  12   1       16.89       14.92      0.44 o 
  -1  12   1       11.87       12.70      0.41 o 
   0  12   1        1.73        1.43      0.20 o 
  -2  13   1       17.23        9.91      0.43 o 
  -1  13   1       28.27       16.31      0.55 o 
   0 -13   2        1.56        1.48      0.25 o 
   1 -13   2        8.88        7.49      0.28 o 
   2 -13   2       11.94        9.02      0.31 o 
   3 -13   2       25.04       19.18      0.45 o 
  -2 -12   2        7.09        6.13      1.59 o 
  -1 -12   2        3.88        3.43      0.27 o 
   0 -12   2        0.41        0.42      0.12 o 
   1 -12   2        0.12        0.17      0.14 o 
   2 -12   2        0.74        0.50      0.14 o 
   3 -12   2       24.29       23.52      0.76 o 
   4 -12   2       26.67       26.21      0.82 o 
   5 -12   2        0.41        0.35      0.16 o 
  -3 -11   2        0.06        0.35      0.09 o 
  -2 -11   2       32.94       36.32      0.83 o 
  -1 -11   2        3.17        2.36      0.16 o 
   0 -11   2       92.89       92.69      1.37 o 
   1 -11   2       74.31       80.95      2.21 o 
   2 -11   2       38.39       41.75      1.77 o 
   3 -11   2        1.99        2.61      0.27 o 
   4 -11   2        0.71        0.28      0.18 o 
   5 -11   2        4.56        4.03      0.24 o 
  -3 -10   2        0.62        0.69      0.13 o 
  -2 -10   2       23.07       25.59      0.48 o 
  -1 -10   2      116.59      127.07      1.20 o 
   0 -10   2       22.12       23.89      0.49 o 
   1 -10   2       66.80       68.13      1.64 o 
   2 -10   2       12.33       12.06      0.57 o 
   3 -10   2       14.23       14.53      0.51 o 
   4 -10   2        1.31        0.90      0.24 o 
   5 -10   2       19.07       18.58      0.55 o 
   6 -10   2        0.73        0.63      0.12 o 
  -4  -9   2       60.89       76.30      0.93 o 
  -3  -9   2       29.48       31.39      0.73 o 
  -2  -9   2       16.66       18.06      0.45 o 
  -1  -9   2       58.90       65.97      1.12 o 
   0  -9   2       75.35       74.23      1.38 o 
   1  -9   2       28.73       29.15      0.54 o 
   2  -9   2        8.61        9.46      0.34 o 
   3  -9   2       14.54       14.06      0.93 o 
   4  -9   2       15.25       15.57      0.53 o 
   5  -9   2        5.92        6.67      0.59 o 
   6  -9   2        0.14        0.16      0.17 o 
  -5  -8   2        0.67        0.51      0.10 o 
  -4  -8   2       17.59       16.79      0.59 o 
  -3  -8   2       14.73       16.32      0.44 o 
  -2  -8   2       21.30       23.60      0.46 o 
  -1  -8   2       16.15       16.52      0.35 o 
   0  -8   2       21.89       17.96      0.58 o 
   1  -8   2       89.81      103.81      2.68 o 
   2  -8   2       65.63       61.51      0.95 o 
   3  -8   2        0.54        0.32      0.11 o 
   4  -8   2      120.17      127.25      3.06 o 
   5  -8   2      101.63      115.90      5.48 o 
   6  -8   2        1.45        2.01      0.27 o 
  -5  -7   2       12.14       14.33      0.38 o 
  -4  -7   2       79.55       84.23      1.04 o 
  -3  -7   2       82.59       81.74      0.90 o 
  -2  -7   2        0.25        0.20      0.12 o 
  -1  -7   2      187.40      192.22      1.74 o 
   0  -7   2      398.04      418.17      4.03 o 
   1  -7   2       21.77       19.12      0.70 o 
   2  -7   2      266.76      275.83      2.12 o 
   3  -7   2       85.90       96.44      2.13 o 
   4  -7   2        1.22        1.77      0.28 o 
   5  -7   2        3.80        3.55      0.35 o 
   6  -7   2        5.02        4.96      0.50 o 
   7  -7   2        2.87        2.60      0.23 o 
  -6  -6   2       42.91       44.08      1.83 o 
  -5  -6   2        0.45        0.23      0.11 o 
  -4  -6   2      129.55      134.88      2.54 o 
  -3  -6   2       26.43       29.56      0.49 o 
  -2  -6   2      267.15      284.39      2.18 o 
  -1  -6   2        8.11        7.49      0.28 o 
   0  -6   2      425.96      456.17      3.07 o 
   1  -6   2       67.03       64.82      0.90 o 
   2  -6   2       68.70       68.14      1.49 o 
   3  -6   2       77.19       77.95      1.35 o 
   4  -6   2       44.80       45.28      1.12 o 
   5  -6   2        1.59        1.37      0.25 o 
   6  -6   2       33.87       34.26      2.75 o 
   7  -6   2        0.34        0.47      0.11 o 
  -6  -5   2        2.11        1.70      0.15 o 
  -5  -5   2       15.32       17.51      0.44 o 
  -4  -5   2      452.19      461.80      7.23 o 
  -3  -5   2     1267.81     1282.27      9.67 o 
  -2  -5   2      320.14      319.36      2.19 o 
  -1  -5   2        0.19        0.64      0.10 o 
   0  -5   2       71.48       67.89      1.00 o 
   1  -5   2      175.15      177.73      0.91 o 
   2  -5   2      592.56      590.35      5.71 o 
   3  -5   2      134.82      148.28      3.70 o 
   4  -5   2       42.04       45.00      0.88 o 
   5  -5   2       30.18       30.57      1.35 o 
   6  -5   2       23.99       21.61      1.35 o 
   7  -5   2        0.22        0.24      0.13 o 
  -6  -4   2        7.89        6.57      0.30 o 
  -5  -4   2       10.77       11.63      0.38 o 
  -4  -4   2       38.79       36.66      0.71 o 
  -3  -4   2      181.70      198.03      2.11 o 
  -2  -4   2       55.44       72.04      1.18 o 
  -1  -4   2       37.13       32.58      0.47 o 
   0  -4   2      467.25      437.61      3.91 o 
   1  -4   2       10.45        7.63      0.23 o 
   2  -4   2        1.73        3.42      0.13 o 
   3  -4   2      166.82      183.29      1.57 o 
   4  -4   2      120.03      132.57      2.92 o 
   5  -4   2        6.44        8.75      0.43 o 
   6  -4   2        6.46        5.28      0.38 o 
   7  -4   2        3.46        3.59      0.47 o 
  -7  -3   2        2.89        2.66      0.30 o 
  -6  -3   2       39.44       38.10      0.85 o 
  -5  -3   2      127.17      123.92      2.29 o 
  -4  -3   2        0.29        0.29      0.19 o 
  -3  -3   2      383.22      384.56      2.11 o 
  -2  -3   2       39.55       53.24      0.65 o 
  -1  -3   2       50.30       52.35      0.52 o 
   0  -3   2       27.66       21.55      0.60 o 
   1  -3   2       14.80       20.28      0.36 o 
   2  -3   2      410.38      401.82      4.47 o 
   3  -3   2       16.81       14.36      0.53 o 
   4  -3   2      217.57      223.99      2.06 o 
   5  -3   2        0.19        0.22      0.17 o 
   6  -3   2        0.15        0.07      0.15 o 
   7  -3   2       21.77       24.10      0.94 o 
  -7  -2   2       11.24       10.38      0.45 o 
  -6  -2   2       28.98       31.72      0.85 o 
  -5  -2   2      478.62      479.22      8.58 o 
  -4  -2   2        2.87        3.47      0.26 o 
  -3  -2   2      583.01      615.34      2.64 o 
  -2  -2   2      365.60      369.75      1.68 o 
  -1  -2   2     1035.32     1036.71     22.25 o 
   0  -2   2     2479.02     2477.17     33.90 o 
   2  -2   2      274.21      291.34      3.51 o 
   3  -2   2       13.94       18.41      0.44 o 
   4  -2   2       43.81       40.00      1.33 o 
   5  -2   2      139.16      149.46      1.93 o 
   6  -2   2       27.99       26.78      1.17 o 
   7  -2   2       21.87       17.36      2.59 o 
  -7  -1   2       21.39       23.50      0.74 o 
  -6  -1   2        3.51        4.55      0.27 o 
  -5  -1   2       48.03       43.74      0.69 o 
  -4  -1   2       58.09       50.36      0.71 o 
  -3  -1   2      169.24      198.98      2.87 o 
  -2  -1   2      717.16      725.70     11.15 o 
  -1  -1   2       55.95       76.08      1.18 o 
   0  -1   2     1544.28     1430.16      9.52 o 
   1  -1   2      279.65      266.34      1.33 o 
   2  -1   2      158.04      152.23      4.26 o 
   3  -1   2      137.71      159.95      2.53 o 
   4  -1   2       35.20       33.83      1.16 o 
   5  -1   2       18.30       18.71      0.71 o 
   6  -1   2        2.85        2.68      0.31 o 
   7  -1   2        1.37        0.40      0.17 o 
  -7   0   2        1.79        0.92      0.14 o 
  -6   0   2        2.97        2.52      0.26 o 
  -5   0   2        3.24        2.33      0.20 o 
  -4   0   2       16.95       11.16      0.43 o 
  -3   0   2      809.39      899.90      5.46 o 
  -2   0   2     2042.79     2034.86     33.12 o 
  -1   0   2     1690.62     1621.36     15.03 o 
   0   0   2      111.44      101.00      0.67 o 
   1   0   2      123.18      116.56      1.29 o 
   2   0   2       36.08       27.23      0.36 o 
   3   0   2       60.12       59.73      1.06 o 
   4   0   2        0.80        0.87      0.18 o 
   5   0   2       41.34       39.01      1.32 o 
   6   0   2        1.17        1.09      0.29 o 
   7   0   2        0.01       -0.03      0.09 o 
  -7   1   2      136.43      139.98      2.06 o 
  -6   1   2      116.44      116.72      1.61 o 
  -5   1   2        1.66        1.82      0.16 o 
  -4   1   2      431.61      413.52      2.93 o 
  -3   1   2        1.61        2.56      0.16 o 
  -2   1   2      744.44      764.21      2.75 o 
  -1   1   2      909.05      825.71      2.94 o 
   0   1   2      148.67      145.65      0.67 o 
   1   1   2      265.90      250.77      2.84 o 
   2   1   2     1362.46     1293.36      3.53 o 
   3   1   2       57.50       49.02      1.06 o 
   4   1   2       34.72       32.64      0.55 o 
   5   1   2      614.06      609.24     13.20 o 
   6   1   2       44.79       41.07      1.11 o 
  -7   2   2       66.32       65.11      2.01 o 
  -6   2   2        8.06        7.47      0.49 o 
  -5   2   2       22.03       19.88      0.48 o 
  -4   2   2      253.44      244.87      1.90 o 
  -3   2   2       76.30       69.53      2.34 o 
  -2   2   2      162.85      185.13      1.72 o 
  -1   2   2      347.12      327.59      2.03 o 
   0   2   2     4643.79     4423.98     21.44 o 
   1   2   2      382.07      347.70      4.43 o 
   2   2   2     1087.53     1101.77     12.27 o 
   3   2   2       30.61       23.68      0.59 o 
   4   2   2        3.13        3.26      0.24 o 
   5   2   2        6.83        5.95      0.55 o 
   6   2   2       55.86       57.16      2.10 o 
  -7   3   2       10.34       12.59      0.47 o 
  -6   3   2       92.14       91.22      1.70 o 
  -5   3   2       13.13       12.25      0.40 o 
  -4   3   2       12.37       15.14      0.44 o 
  -3   3   2       10.90        6.62      0.23 o 
  -2   3   2       94.96       93.07      2.13 o 
  -1   3   2      461.22      453.81      2.77 o 
   0   3   2      929.21      909.67      6.39 o 
   1   3   2      775.25      763.20      2.88 o 
   2   3   2      414.77      428.42      2.48 o 
   3   3   2      103.57       93.01      1.97 o 
   4   3   2       54.11       57.24      1.37 o 
   5   3   2       10.82       10.92      0.37 o 
   6   3   2       24.59       21.31      2.13 o 
  -7   4   2        7.06        8.77      0.34 o 
  -6   4   2       36.41       36.56      0.75 o 
  -5   4   2       12.83       11.53      0.39 o 
  -4   4   2       69.59       69.24      1.10 o 
  -3   4   2      959.17     1033.87      6.35 o 
  -2   4   2      952.59     1001.53      2.99 o 
  -1   4   2      176.21      163.17      1.07 o 
   0   4   2       88.16       98.46      0.74 o 
   1   4   2      384.78      426.75      8.45 o 
   2   4   2        3.17        1.08      0.16 o 
   3   4   2       11.92       10.15      0.39 o 
   4   4   2       23.53       23.13      0.74 o 
   5   4   2       14.85       11.63      0.37 o 
   6   4   2       33.87       30.25      2.70 o 
  -7   5   2        1.07        1.14      0.15 o 
  -6   5   2       89.28       98.01      1.18 o 
  -5   5   2       42.95       41.54      0.95 o 
  -4   5   2       17.65       19.13      0.52 o 
  -3   5   2      128.85      133.39      1.76 o 
  -2   5   2       75.11       77.22      0.99 o 
  -1   5   2     1489.27     1510.47      5.80 o 
   0   5   2        3.78        1.55      0.12 o 
   1   5   2       39.98       37.32      0.73 o 
   2   5   2       13.39       10.31      0.57 o 
   3   5   2       94.14       97.72      1.90 o 
   4   5   2       47.60       44.42      0.87 o 
   5   5   2        0.57        0.79      0.12 o 
  -7   6   2       27.12       26.15      0.63 o 
  -6   6   2      272.58      287.78      2.90 o 
  -5   6   2       13.36       12.33      0.47 o 
  -4   6   2        1.79        2.17      0.16 o 
  -3   6   2      201.73      205.55      2.35 o 
  -2   6   2      777.10      746.21      6.95 o 
  -1   6   2       79.99       90.74      0.99 o 
   0   6   2      165.69      159.37      2.04 o 
   1   6   2      236.40      229.11      3.15 o 
   2   6   2       11.16       10.36      0.35 o 
   3   6   2      152.23      158.94      4.59 o 
   4   6   2       11.13        9.42      0.36 o 
   5   6   2       28.95       25.75      1.01 o 
  -7   7   2       16.35       16.20      0.44 o 
  -6   7   2        1.97        2.44      0.28 o 
  -5   7   2        0.53        0.36      0.14 o 
  -4   7   2        7.52        8.10      0.46 o 
  -3   7   2       15.69       15.41      0.41 o 
  -2   7   2       79.69       83.51      1.87 o 
  -1   7   2       24.70       23.01      0.99 o 
   0   7   2       74.83       77.58      1.79 o 
   1   7   2      326.70      322.80      3.22 o 
   2   7   2       47.46       37.22      0.82 o 
   3   7   2       16.61       22.29      0.83 o 
   4   7   2        4.53        6.04      0.47 o 
  -7   8   2        3.21        2.68      0.27 o 
  -6   8   2        0.74        0.67      0.19 o 
  -5   8   2       16.45       17.34      0.66 o 
  -4   8   2        0.03        0.42      0.17 o 
  -3   8   2        1.69        1.29      0.14 o 
  -2   8   2       18.85       18.44      0.41 o 
  -1   8   2        1.73        2.62      0.28 o 
   0   8   2        2.00        2.54      0.15 o 
   1   8   2       26.68       31.73      0.57 o 
   2   8   2       37.77       38.57      0.83 o 
   3   8   2       34.79       39.19      0.88 o 
   4   8   2        9.85       12.59      0.42 o 
  -6   9   2       12.96       12.39      0.35 o 
  -5   9   2       36.39       39.58      0.73 o 
  -4   9   2        0.02        0.20      0.14 o 
  -3   9   2        0.36        0.36      0.14 o 
  -2   9   2      544.79      584.78      8.56 o 
  -1   9   2        0.13        0.21      0.15 o 
   0   9   2       33.15       38.83      0.64 o 
   1   9   2       42.64       49.77      0.92 o 
   2   9   2       66.71       69.06      3.04 o 
   3   9   2        0.01       -0.10      0.10 o 
  -6  10   2        5.21        4.45      0.21 o 
  -5  10   2       60.83       61.96      1.03 o 
  -4  10   2        0.66        0.54      0.20 o 
  -3  10   2       73.53       72.70      5.34 o 
  -2  10   2        6.60        7.86      0.37 o 
  -1  10   2       21.89       23.42      0.52 o 
   0  10   2        3.71        3.22      0.22 o 
   1  10   2        3.18        3.60      0.24 o 
   2  10   2       45.04       53.17      1.00 o 
  -5  11   2       10.39        7.94      0.79 o 
  -4  11   2       11.74       11.81      0.47 o 
  -3  11   2        4.08        3.36      0.23 o 
  -2  11   2        3.36        2.69      0.22 o 
  -1  11   2       61.29       68.85      1.20 o 
   0  11   2        0.05        0.21      0.11 o 
   1  11   2        0.17        0.54      0.09 o 
  -4  12   2       17.66       16.21      0.45 o 
  -3  12   2        9.46        6.04      0.30 o 
  -2  12   2        7.47        6.04      0.29 o 
  -1  12   2       21.45       16.67      2.81 o 
   0  12   2        1.06        0.97      0.13 o 
   0 -13   3       18.79       14.46      1.44 o 
   1 -13   3       12.49        9.75      0.33 o 
   2 -13   3        7.92        7.27      0.24 o 
   3 -13   3       22.02       17.41      0.69 o 
  -2 -12   3        4.97        3.74      0.40 o 
  -1 -12   3       76.43       70.08      4.45 o 
   0 -12   3        0.22        0.31      0.10 o 
   1 -12   3        4.04        3.51      0.22 o 
   2 -12   3        7.44        7.77      0.28 o 
   3 -12   3       20.39       20.31      0.95 o 
   4 -12   3        0.01        0.10      0.14 o 
  -3 -11   3       71.61       83.72      3.88 o 
  -2 -11   3        1.22        0.97      0.12 o 
  -1 -11   3       20.40       20.50      0.48 o 
   0 -11   3       64.63       68.74      1.03 o 
   1 -11   3        0.49        0.39      0.13 o 
   2 -11   3       11.40       11.47      0.47 o 
   3 -11   3       48.03       50.68      1.29 o 
   4 -11   3       47.71       53.84      3.40 o 
   5 -11   3        5.64        4.22      0.28 o 
  -4 -10   3       56.43       59.69      0.97 o 
  -3 -10   3        1.93        2.16      0.19 o 
  -2 -10   3        3.47        3.50      0.20 o 
  -1 -10   3       13.00       13.82      0.50 o 
   0 -10   3       33.76       34.82      0.73 o 
   1 -10   3       28.61       30.36      1.04 o 
   2 -10   3       33.38       38.68      0.85 o 
   3 -10   3       57.42       70.15      1.48 o 
   4 -10   3       12.80       13.15      0.64 o 
   5 -10   3       20.28       17.93      0.44 o 
  -4  -9   3       25.41       29.22      0.85 o 
  -3  -9   3       45.38       49.42      0.62 o 
  -2  -9   3       55.96       55.11      0.92 o 
  -1  -9   3        0.33        0.59      0.17 o 
   0  -9   3       54.53       51.19      0.95 o 
   1  -9   3       87.91       90.93      2.09 o 
   2  -9   3        2.08        2.25      0.22 o 
   3  -9   3       58.22       61.91      1.17 o 
   4  -9   3       26.11       30.42      0.86 o 
   5  -9   3        0.01        0.11      0.19 o 
   6  -9   3        9.17        8.46      0.40 o 
  -5  -8   3       47.08       49.71      0.82 o 
  -4  -8   3       66.86       70.29      0.98 o 
  -3  -8   3       86.44       90.83      0.93 o 
  -2  -8   3       19.17       20.30      0.44 o 
  -1  -8   3        0.03        0.87      0.29 o 
   0  -8   3       25.29       21.99      0.52 o 
   1  -8   3      278.98      300.94      2.38 o 
   2  -8   3        2.37        2.93      0.24 o 
   3  -8   3        2.82        2.95      0.19 o 
   4  -8   3      153.72      181.99      2.07 o 
   5  -8   3        4.94        5.92      0.41 o 
   6  -8   3        0.61        0.63      0.32 o 
  -5  -7   3        4.38        4.37      0.22 o 
  -4  -7   3       26.68       27.01      0.53 o 
  -3  -7   3      103.66      114.69      1.54 o 
  -2  -7   3      209.20      216.38      3.03 o 
  -1  -7   3        1.25        2.29      0.32 o 
   0  -7   3      481.26      526.21      2.40 o 
   1  -7   3      355.54      395.82      2.50 o 
   2  -7   3        1.26        2.43      0.33 o 
   3  -7   3        0.46        0.35      0.11 o 
   4  -7   3        9.58        9.77      0.41 o 
   5  -7   3        4.81        4.97      0.37 o 
   6  -7   3        0.18        0.60      0.27 o 
  -6  -6   3       58.11       57.40      1.08 o 
  -5  -6   3       53.65       52.55      1.18 o 
  -4  -6   3        1.67        1.84      0.17 o 
  -3  -6   3       23.83       21.15      0.45 o 
  -2  -6   3      428.80      425.94      4.45 o 
  -1  -6   3      209.96      215.20      2.45 o 
   0  -6   3      497.94      498.43      2.24 o 
   1  -6   3      191.87      203.06      1.80 o 
   2  -6   3       78.92       85.14      1.58 o 
   3  -6   3        5.40        5.44      0.31 o 
   4  -6   3       87.67       84.41      5.46 o 
   5  -6   3        2.65        3.48      0.43 o 
   6  -6   3        0.48        0.32      0.26 o 
   7  -6   3        7.21        5.72      0.39 o 
  -6  -5   3        0.09        0.08      0.10 o 
  -5  -5   3       41.84       40.63      0.92 o 
  -4  -5   3      372.24      363.42      3.55 o 
  -3  -5   3      700.40      709.39      6.80 o 
  -2  -5   3      296.55      296.30      2.44 o 
  -1  -5   3       16.38       16.91      0.38 o 
   0  -5   3      282.65      272.95      1.41 o 
   1  -5   3      229.37      234.70      2.56 o 
   2  -5   3      186.22      173.95      2.01 o 
   3  -5   3        2.25        2.48      0.21 o 
   4  -5   3       93.60       95.25      2.09 o 
   5  -5   3       46.14       48.15      2.01 o 
   6  -5   3        0.12        0.00      0.23 o 
   7  -5   3        0.04       -0.11      0.14 o 
  -6  -4   3        0.02        0.12      0.11 o 
  -5  -4   3       19.94       19.59      0.47 o 
  -4  -4   3      177.67      179.90      1.97 o 
  -3  -4   3       33.59       37.31      1.33 o 
  -2  -4   3        2.28        2.99      0.21 o 
  -1  -4   3      137.69      132.05      2.23 o 
   0  -4   3      928.79      962.77      4.74 o 
   1  -4   3      167.09      169.59      1.01 o 
   2  -4   3      793.26      788.11      5.93 o 
   3  -4   3       13.12       10.43      0.36 o 
   4  -4   3       78.94       81.60      2.20 o 
   5  -4   3       23.75       25.27      0.87 o 
   6  -4   3       15.70       14.10      2.63 o 
   7  -4   3        0.50        0.28      0.15 o 
  -7  -3   3        7.93        9.99      0.61 o 
  -6  -3   3        0.02        0.04      0.10 o 
  -5  -3   3       59.74       63.70      0.96 o 
  -4  -3   3       76.38       81.64      2.83 o 
  -3  -3   3        1.30        8.78      4.17 o 
  -2  -3   3      719.86      720.75      6.63 o 
  -1  -3   3      234.37      219.97      5.61 o 
   0  -3   3        9.36        9.85      0.16 o 
   1  -3   3      357.06      331.75      1.35 o 
   2  -3   3      551.49      525.75      2.07 o 
   3  -3   3        2.89        1.75      0.22 o 
   4  -3   3       24.64       24.86      1.04 o 
   5  -3   3       45.53       45.35      0.80 o 
   6  -3   3        2.81        3.09      0.27 o 
   7  -3   3        0.48        0.55      0.23 o 
  -7  -2   3       16.21       17.10      0.59 o 
  -6  -2   3        9.03        6.70      0.27 o 
  -5  -2   3      142.81      145.43      2.10 o 
  -4  -2   3       42.36       39.09      0.98 o 
  -3  -2   3      144.75      177.86      1.86 o 
  -2  -2   3      204.19      256.95      4.24 o 
  -1  -2   3     1216.45     1170.31      5.36 o 
   0  -2   3     1049.46     1078.48      3.68 o 
   1  -2   3     5560.76     4844.36     43.60 o 
   2  -2   3        1.15        1.64      0.19 o 
   3  -2   3       66.26       78.15      2.59 o 
   4  -2   3       14.48       13.15      0.50 o 
   5  -2   3       28.90       27.84      0.86 o 
   6  -2   3       29.92       37.87      1.53 o 
   7  -2   3        8.06        7.33      0.45 o 
  -7  -1   3        5.09        4.69      0.27 o 
  -6  -1   3       95.96       93.59      1.67 o 
  -5  -1   3       79.87       69.76      1.47 o 
  -4  -1   3      116.48      106.55      1.14 o 
  -3  -1   3      705.84      825.74     12.98 o 
  -2  -1   3       14.78       16.09      0.33 o 
  -1  -1   3     1343.82     1478.83     21.84 o 
   0  -1   3      848.88      813.68      8.37 o 
   1  -1   3      713.17      713.58      2.41 o 
   2  -1   3      178.83      185.24      1.53 o 
   3  -1   3      471.09      474.55      3.49 o 
   4  -1   3       61.30       54.58      2.07 o 
   5  -1   3        7.48        5.89      0.50 o 
   6  -1   3      101.82      116.26      3.85 o 
   7  -1   3        1.56        1.25      0.22 o 
  -7   0   3        2.47        2.76      0.20 o 
  -6   0   3      145.44      147.21      1.92 o 
  -5   0   3        1.94        1.68      0.15 o 
  -4   0   3      182.06      180.05      2.17 o 
  -3   0   3       10.83        8.32      0.26 o 
  -2   0   3      133.11      170.71      1.55 o 
  -1   0   3       21.59       17.06      0.45 o 
   0   0   3      612.33      546.00      2.45 o 
   1   0   3      137.26      122.51      1.20 o 
   2   0   3        7.08        4.73      0.20 o 
   3   0   3      329.45      321.63      2.93 o 
   4   0   3        7.68        6.20      0.26 o 
   5   0   3       46.85       48.90      1.75 o 
   6   0   3        8.80        8.12      0.56 o 
  -7   1   3       63.30       66.95      1.23 o 
  -6   1   3        1.07        1.36      0.19 o 
  -5   1   3       43.98       42.17      1.72 o 
  -4   1   3      123.08      123.69      3.72 o 
  -3   1   3        6.53        3.26      0.35 o 
  -2   1   3       73.46       86.19      1.09 o 
  -1   1   3      263.51      251.01      3.59 o 
   0   1   3        2.26        3.40      0.58 o 
   1   1   3      107.94      114.94      1.98 o 
   2   1   3      544.58      552.63      8.91 o 
   3   1   3      273.00      264.10      2.32 o 
   4   1   3       40.72       43.08      0.76 o 
   5   1   3      190.81      185.62      2.38 o 
   6   1   3       32.20       25.14      1.86 o 
  -7   2   3       39.81       41.65      1.55 o 
  -6   2   3        5.20        6.11      0.37 o 
  -5   2   3      116.38      113.75      3.81 o 
  -4   2   3      143.71      128.97     18.69 o 
  -3   2   3      318.98      299.73      6.25 o 
  -2   2   3      458.67      461.52      2.42 o 
  -1   2   3     1962.41     1841.43      7.23 o 
   0   2   3      384.00      349.81      7.88 o 
   1   2   3      447.74      431.90      2.18 o 
   2   2   3      432.48      427.00      3.92 o 
   3   2   3      133.53      118.08      2.08 o 
   4   2   3       27.77       25.28      1.29 o 
   5   2   3       33.41       34.73      0.79 o 
   6   2   3       40.83       35.88      2.98 o 
  -7   3   3       52.78       53.20      1.02 o 
  -6   3   3       27.22       30.33      0.63 o 
  -5   3   3      139.59      131.35      4.15 o 
  -4   3   3       19.65       20.08      0.59 o 
  -3   3   3      758.73      759.03      5.09 o 
  -2   3   3     1289.93     1280.48     27.87 o 
  -1   3   3      170.21      180.29      1.51 o 
   0   3   3      548.96      531.79      6.57 o 
   1   3   3      379.99      353.13      3.59 o 
   2   3   3        6.84        7.03      0.38 o 
   3   3   3       88.84       80.68      1.16 o 
   4   3   3       47.45       41.04      1.28 o 
   5   3   3        0.75        1.03      0.25 o 
   6   3   3        0.07        0.05      0.09 o 
  -7   4   3       24.53       24.82      0.70 o 
  -6   4   3      267.41      276.91      2.12 o 
  -5   4   3      411.72      401.08      3.63 o 
  -4   4   3        0.07        0.39      0.15 o 
  -3   4   3      377.16      411.43      2.75 o 
  -2   4   3      443.58      570.33     10.18 o 
  -1   4   3      383.12      382.06      2.78 o 
   0   4   3       52.65       56.84      0.62 o 
   1   4   3      169.37      147.53      1.57 o 
   2   4   3        5.54        5.53      0.40 o 
   3   4   3       16.44       15.97      0.57 o 
   4   4   3        3.37        3.07      0.31 o 
   5   4   3       17.84       13.62      0.59 o 
  -7   5   3        4.86        4.75      0.26 o 
  -6   5   3      125.56      133.44      1.43 o 
  -5   5   3        5.43        4.04      0.62 o 
  -4   5   3        8.85        7.25      0.30 o 
  -3   5   3       48.69       52.65      1.98 o 
  -2   5   3       44.76       55.29      0.76 o 
  -1   5   3     1414.73     1435.55      8.90 o 
   0   5   3      258.65      262.39      4.44 o 
   1   5   3      213.04      213.38      2.69 o 
   2   5   3       39.96       37.68      0.61 o 
   3   5   3       46.54       41.66      1.11 o 
   4   5   3       81.62       84.52      1.69 o 
   5   5   3        5.62        4.92      0.24 o 
  -7   6   3        9.89        7.76      0.31 o 
  -6   6   3      223.33      235.11      2.40 o 
  -5   6   3        1.29        0.94      0.16 o 
  -4   6   3        2.52        3.48      0.22 o 
  -3   6   3      281.21      299.95     18.56 o 
  -2   6   3       17.32       12.48      0.71 o 
  -1   6   3      144.12      165.67      1.77 o 
   0   6   3      117.63      119.59      3.16 o 
   1   6   3      263.15      260.27      3.28 o 
   2   6   3       22.35       23.13      0.65 o 
   3   6   3        0.66        1.28      0.21 o 
   4   6   3       79.89       80.21      1.10 o 
  -7   7   3       41.92       37.41      2.45 o 
  -6   7   3       40.17       44.74      1.09 o 
  -5   7   3        0.51        0.33      0.14 o 
  -4   7   3       35.38       32.73      0.75 o 
  -3   7   3       35.57       37.45      0.52 o 
  -2   7   3        0.35        0.39      0.11 o 
  -1   7   3      376.61      402.60      5.44 o 
   0   7   3        3.83        3.38      0.16 o 
   1   7   3       80.31       78.45      1.38 o 
   2   7   3        8.54        5.99      0.35 o 
   3   7   3      131.65      128.42      4.20 o 
   4   7   3       23.36       19.17      0.78 o 
  -7   8   3        3.73        3.58      0.29 o 
  -6   8   3        2.80        3.22      0.25 o 
  -5   8   3        3.47        4.43      0.25 o 
  -4   8   3      144.16      147.73      3.07 o 
  -3   8   3       41.25       41.15      0.69 o 
  -2   8   3     1050.32     1106.23     18.59 o 
  -1   8   3      127.04      140.02      1.47 o 
   0   8   3       65.79       67.91      0.80 o 
   1   8   3        4.56        5.09      0.24 o 
   2   8   3       77.21       81.74      1.62 o 
   3   8   3       13.33       14.21      0.48 o 
  -6   9   3        0.02        0.11      0.12 o 
  -5   9   3        2.21        2.03      0.18 o 
  -4   9   3       45.63       44.61      0.76 o 
  -3   9   3        2.23        1.09      0.30 o 
  -2   9   3      217.13      241.89      1.69 o 
  -1   9   3        5.82        6.95      0.27 o 
   0   9   3        2.79        2.84      0.17 o 
   1   9   3       39.48       43.58      1.45 o 
   2   9   3       27.55       38.14      1.15 o 
   3   9   3        0.08        0.18      0.08 o 
  -6  10   3       19.24       13.40      0.39 o 
  -5  10   3       23.01       21.04      0.47 o 
  -4  10   3       26.77       26.87      1.19 o 
  -3  10   3       16.62       17.89      0.74 o 
  -2  10   3        0.03        0.06      0.12 o 
  -1  10   3       24.56       26.46      1.37 o 
   0  10   3       95.56      105.82      3.37 o 
   1  10   3        1.06        0.88      0.13 o 
   2  10   3       51.96       48.73      2.49 o 
  -5  11   3        4.07        2.90      0.41 o 
  -4  11   3        6.40        5.91      0.78 o 
  -3  11   3        1.60        1.41      0.14 o 
  -2  11   3       10.16        8.06      0.32 o 
  -1  11   3       42.91       44.77      3.97 o 
   0  11   3       70.16       69.98      1.10 o 
   1  11   3        0.70        0.52      0.28 o 
  -4  12   3        0.08        0.01      0.08 o 
  -3  12   3        3.41        2.56      0.89 o 
  -2  12   3        2.58        1.75      0.20 o 
  -1  12   3        0.75        0.47      0.24 o 
   0 -13   4        5.65        5.02      0.33 o 
   1 -13   4       45.28       32.09      0.70 o 
   2 -13   4       17.92       16.37      1.07 o 
   3 -13   4       21.37       17.91      1.08 o 
  -2 -12   4        0.20        0.14      0.07 o 
  -1 -12   4        6.65        5.38      0.20 o 
   0 -12   4       58.18       54.22      1.60 o 
   1 -12   4       11.57       10.07      0.50 o 
   2 -12   4        0.90        0.60      0.14 o 
   3 -12   4        0.36        0.56      0.17 o 
   4 -12   4       35.43       29.76      0.71 o 
  -3 -11   4       52.51       47.76      2.73 o 
  -2 -11   4        4.55        3.79      0.17 o 
  -1 -11   4        4.70        5.64      0.27 o 
   0 -11   4        5.57        6.28      0.30 o 
   1 -11   4       11.42       11.80      0.47 o 
   2 -11   4        0.31        0.05      0.16 o 
   3 -11   4        2.50        2.07      0.26 o 
   4 -11   4       28.29       31.82      1.21 o 
   5 -11   4        0.37        0.03      0.16 o 
  -4 -10   4        1.08        0.65      0.28 o 
  -3 -10   4       28.09       28.57      0.51 o 
  -2 -10   4       18.05       18.67      0.47 o 
  -1 -10   4        1.72        1.89      0.26 o 
   0 -10   4        0.09        0.14      0.16 o 
   1 -10   4        1.92        1.78      0.26 o 
   2 -10   4       13.62       11.64      0.54 o 
   3 -10   4        1.17        0.82      0.32 o 
   4 -10   4        0.71        1.77      0.24 o 
   5 -10   4       30.41       25.62      0.92 o 
  -4  -9   4        4.35        3.68      0.17 o 
  -3  -9   4       85.03       89.05      1.11 o 
  -2  -9   4      220.44      227.37      2.25 o 
  -1  -9   4       14.78       13.13      0.45 o 
   0  -9   4       18.57       16.53      0.40 o 
   1  -9   4      245.43      267.91      2.07 o 
   2  -9   4        5.74        5.74      0.40 o 
   3  -9   4       56.65       59.71      1.38 o 
   4  -9   4        1.14        1.83      0.25 o 
   5  -9   4        1.09        1.94      0.42 o 
   6  -9   4        1.05        0.49      0.21 o 
  -5  -8   4       44.06       46.43      1.07 o 
  -4  -8   4       16.48       17.25      0.42 o 
  -3  -8   4       41.27       43.65      0.64 o 
  -2  -8   4        3.46        4.32      0.27 o 
  -1  -8   4      121.36      123.67      1.38 o 
   0  -8   4       51.52       58.51      0.70 o 
   1  -8   4      393.47      424.42      4.79 o 
   2  -8   4        8.99        8.60      0.30 o 
   3  -8   4       44.31       47.04      0.90 o 
   4  -8   4        0.87        1.08      0.27 o 
   5  -8   4       21.42       24.62      2.02 o 
   6  -8   4        1.15        0.90      0.30 o 
  -5  -7   4        5.79        5.21      0.25 o 
  -4  -7   4        2.16        3.31      0.32 o 
  -3  -7   4      688.66      719.10      5.51 o 
  -2  -7   4      759.56      772.31      6.28 o 
  -1  -7   4      182.73      181.17      4.02 o 
   0  -7   4       35.49       32.52      0.73 o 
   1  -7   4       48.44       47.81      1.03 o 
   2  -7   4       57.56       53.84      4.22 o 
   3  -7   4       48.20       45.03      0.77 o 
   4  -7   4        0.20        0.04      0.25 o 
   5  -7   4       30.05       31.79      1.02 o 
   6  -7   4        0.60        0.65      0.23 o 
  -6  -6   4        0.86        1.04      0.15 o 
  -5  -6   4       55.66       52.74      0.96 o 
  -4  -6   4        0.28        0.25      0.12 o 
  -3  -6   4       15.63       17.19      0.41 o 
  -2  -6   4       95.52       98.99      1.47 o 
  -1  -6   4       10.84       10.06      0.35 o 
   0  -6   4       20.55       21.86      0.46 o 
   1  -6   4      117.50      118.88      1.11 o 
   2  -6   4       30.94       31.36      0.68 o 
   3  -6   4        5.64        4.60      0.26 o 
   4  -6   4       10.84       12.47      0.44 o 
   5  -6   4       83.08       90.71      2.01 o 
   6  -6   4        3.78        2.50      0.32 o 
  -6  -5   4       29.06       31.48      0.52 o 
  -5  -5   4       92.43       88.29      1.62 o 
  -4  -5   4      127.51      130.71      1.21 o 
  -3  -5   4       23.85       26.89      1.67 o 
  -2  -5   4      128.14      109.00      1.66 o 
  -1  -5   4      118.38      111.73      1.43 o 
   0  -5   4       44.52       53.65      0.65 o 
   1  -5   4      194.02      199.25      5.07 o 
   2  -5   4        3.88        4.19      0.23 o 
   3  -5   4      217.86      222.77      2.79 o 
   4  -5   4        4.05        4.16      0.25 o 
   5  -5   4       54.54       56.88      1.09 o 
   6  -5   4        0.04        0.24      0.29 o 
  -6  -4   4       35.07       35.79      0.55 o 
  -5  -4   4       15.73       16.26      0.41 o 
  -4  -4   4      502.63      518.20      4.59 o 
  -3  -4   4       38.13       39.49      1.01 o 
  -2  -4   4       31.21       24.54      0.59 o 
  -1  -4   4      650.95      623.90      3.24 o 
   0  -4   4       42.64       36.75      0.86 o 
   1  -4   4     1998.89     2042.41      7.29 o 
   2  -4   4     3830.72     3768.68     14.43 o 
   3  -4   4        5.21        5.09      0.28 o 
   4  -4   4        3.93        4.58      0.59 o 
   5  -4   4        6.55        5.12      0.34 o 
   6  -4   4       47.78       39.96      9.59 o 
  -7  -3   4       34.67       33.92      1.52 o 
  -6  -3   4       20.46       20.21      0.47 o 
  -5  -3   4        0.28        0.44      0.13 o 
  -4  -3   4       63.85       57.13      0.66 o 
  -3  -3   4        1.65        0.79      0.21 o 
  -2  -3   4      193.33      230.72      2.12 o 
  -1  -3   4      287.49      281.11      6.27 o 
   0  -3   4        5.99        5.03      0.17 o 
   1  -3   4      117.44      118.15      1.18 o 
   2  -3   4       41.95       51.01      0.77 o 
   3  -3   4       12.63       14.28      0.61 o 
   4  -3   4        0.76        1.43      0.34 o 
   5  -3   4        0.14       -0.06      0.20 o 
   6  -3   4       13.31       14.50      0.93 o 
  -7  -2   4       27.48       30.02      0.66 o 
  -6  -2   4        8.84        7.25      0.36 o 
  -5  -2   4        9.47        6.44      0.24 o 
  -4  -2   4       70.33       65.78      1.02 o 
  -3  -2   4        1.10        1.20      0.14 o 
  -2  -2   4      484.18      551.20      4.22 o 
  -1  -2   4      555.43      538.08      3.15 o 
   0  -2   4     1234.11     1233.50      9.39 o 
   1  -2   4       23.15       29.37      0.47 o 
   2  -2   4        1.02        0.18      0.13 o 
   3  -2   4       37.05       38.15      1.18 o 
   4  -2   4       11.68       12.15      0.34 o 
   5  -2   4       20.94       17.75      1.07 o 
   6  -2   4       33.05       32.30      4.43 o 
  -7  -1   4        3.92        6.78      0.46 o 
  -6  -1   4      306.89      290.60      3.82 o 
  -5  -1   4        1.08        0.54      0.09 o 
  -4  -1   4       45.21       38.46      0.71 o 
  -3  -1   4     1607.50     1964.66      7.87 o 
  -2  -1   4       94.44      119.76      1.46 o 
  -1  -1   4       70.21       72.71      1.08 o 
   0  -1   4     1869.34     1796.60      7.75 o 
   1  -1   4       52.90       51.58      1.24 o 
   2  -1   4       19.07       21.78      0.58 o 
   3  -1   4      290.91      278.20      4.53 o 
   4  -1   4       76.98       76.39      2.24 o 
   5  -1   4        3.58        3.91      0.32 o 
   6  -1   4      176.91      205.12      3.05 o 
  -7   0   4        0.09        0.01      0.11 o 
  -6   0   4       98.89      103.93      2.18 o 
  -5   0   4       24.80       24.40      0.77 o 
  -4   0   4        0.75        2.66      0.23 o 
  -3   0   4      787.76      829.51      3.33 o 
  -2   0   4      230.87      242.12      1.48 o 
  -1   0   4        1.88        2.14      0.12 o 
   0   0   4      110.96      107.89      2.62 o 
   1   0   4      560.87      495.05      2.21 o 
   2   0   4       80.15       68.96      1.05 o 
   3   0   4       69.96       63.88      1.18 o 
   4   0   4       31.24       26.23      0.75 o 
   5   0   4        3.12        2.50      0.49 o 
   6   0   4       16.58       16.98      1.22 o 
  -7   1   4        7.38        7.28      0.32 o 
  -6   1   4       12.32       13.14      0.49 o 
  -5   1   4       43.32       41.40      0.66 o 
  -4   1   4       86.77       90.69      2.02 o 
  -3   1   4        9.81       16.92      0.61 o 
  -2   1   4      169.91      151.51      1.55 o 
  -1   1   4      340.80      352.99      3.27 o 
   0   1   4       28.28       27.47      1.46 o 
   1   1   4      295.44      291.38      1.81 o 
   2   1   4      160.69      161.50      4.21 o 
   3   1   4       80.68       79.89      1.23 o 
   4   1   4       93.54       83.58      2.40 o 
   5   1   4        0.69       -0.12      0.20 o 
   6   1   4        0.90        0.63      0.15 o 
  -7   2   4       13.23       11.53      0.45 o 
  -6   2   4      105.36      107.87      1.28 o 
  -5   2   4        3.22        2.84      0.17 o 
  -4   2   4        7.84       10.70      1.04 o 
  -3   2   4        0.32        0.67      0.13 o 
  -2   2   4     2779.15     3000.93     36.95 o 
  -1   2   4      446.86      484.10      6.47 o 
   0   2   4       94.55       84.85      2.41 o 
   1   2   4      612.63      636.06      4.32 o 
   2   2   4      181.97      201.04      2.97 o 
   3   2   4        1.33        1.11      0.17 o 
   4   2   4       51.84       48.98      1.09 o 
   5   2   4        4.76        4.20      0.27 o 
   6   2   4        4.27        3.74      0.80 o 
  -7   3   4        0.55        0.04      0.12 o 
  -6   3   4       30.54       30.07      0.70 o 
  -5   3   4       74.22       70.11      1.01 o 
  -4   3   4       74.31       82.40      2.24 o 
  -3   3   4        2.13        4.24      1.17 o 
  -2   3   4      194.41      192.09      1.71 o 
  -1   3   4       27.08       19.61      0.40 o 
   0   3   4       91.95       93.62      1.10 o 
   1   3   4       60.39       55.35      0.99 o 
   2   3   4      301.53      300.20      3.47 o 
   3   3   4        0.65        0.60      0.15 o 
   4   3   4       78.04       71.66      2.04 o 
   5   3   4       25.30       25.10      0.84 o 
  -7   4   4       16.76       17.18      0.55 o 
  -6   4   4      109.43      110.82      1.20 o 
  -5   4   4      782.58      746.73      3.19 o 
  -4   4   4       91.32       89.45      1.72 o 
  -3   4   4        0.46        0.69      0.18 o 
  -2   4   4      235.60      227.34      2.23 o 
  -1   4   4      132.63      125.53      0.88 o 
   0   4   4      195.98      200.22      2.35 o 
   1   4   4       16.47       14.09      0.54 o 
   2   4   4      299.29      291.94      3.16 o 
   3   4   4       20.29       21.30      0.65 o 
   4   4   4       15.81       15.98      0.59 o 
   5   4   4       23.04       16.46      0.71 o 
  -7   5   4        6.71        7.02      0.29 o 
  -6   5   4        5.67        6.88      0.32 o 
  -5   5   4       51.94       50.68      0.80 o 
  -4   5   4       14.58       11.84      0.29 o 
  -3   5   4       63.15       69.58      1.38 o 
  -2   5   4      179.70      185.32      1.64 o 
  -1   5   4        1.05        0.85      0.13 o 
   0   5   4        2.93        3.10      0.25 o 
   1   5   4       12.58        9.77      0.35 o 
   2   5   4      231.10      219.62      2.36 o 
   3   5   4       43.60       36.41      0.92 o 
   4   5   4        4.46        4.65      0.28 o 
   5   5   4       14.73        8.24      0.48 o 
  -7   6   4        0.13        0.08      0.11 o 
  -6   6   4       21.52       20.65      0.51 o 
  -5   6   4        4.96        5.68      0.30 o 
  -4   6   4       61.06       59.49      0.74 o 
  -3   6   4       10.92       10.71      0.38 o 
  -2   6   4        0.43        7.87      2.60 o 
  -1   6   4      195.88      199.25      2.33 o 
   0   6   4        5.01        4.72      0.22 o 
   1   6   4       29.40       28.49      0.55 o 
   2   6   4       13.25       15.31      0.47 o 
   3   6   4        7.02        5.46      0.33 o 
   4   6   4        0.23        0.21      0.11 o 
  -7   7   4        5.89        6.28      0.33 o 
  -6   7   4        2.41        2.11      0.22 o 
  -5   7   4       33.37       33.53      0.68 o 
  -4   7   4       81.07       84.26      1.34 o 
  -3   7   4       44.84       40.67      1.25 o 
  -2   7   4      187.77      198.95      2.83 o 
  -1   7   4     1953.05     2155.49     31.69 o 
   0   7   4        3.62        2.91      0.23 o 
   1   7   4       41.20       44.43      0.71 o 
   2   7   4       32.04       39.67      0.80 o 
   3   7   4       60.84       60.27      1.04 o 
   4   7   4        1.72        0.62      0.12 o 
  -7   8   4        4.05        3.55      0.24 o 
  -6   8   4        0.15        0.28      0.12 o 
  -5   8   4       19.91       18.04      0.55 o 
  -4   8   4       61.92       60.12      1.37 o 
  -3   8   4        1.50        0.85      0.17 o 
  -2   8   4        1.97        2.70      0.31 o 
  -1   8   4        0.45        0.31      0.16 o 
   0   8   4       47.33       48.08      0.73 o 
   1   8   4        2.38        3.32      0.24 o 
   2   8   4        4.58        4.71      0.27 o 
   3   8   4       72.19       78.78      0.95 o 
  -6   9   4        2.35        2.83      0.20 o 
  -5   9   4        1.47        1.06      0.16 o 
  -4   9   4       20.05       20.74      1.14 o 
  -3   9   4        5.26        4.72      0.31 o 
  -2   9   4       44.08       47.68      1.01 o 
  -1   9   4        0.67        0.94      0.13 o 
   0   9   4       52.24       58.75      1.60 o 
   1   9   4       12.25       12.31      1.23 o 
   2   9   4        3.98        3.62      0.26 o 
  -5  10   4        0.02       -0.02      0.11 o 
  -4  10   4       17.45       20.05      0.67 o 
  -3  10   4       66.10       56.23      1.39 o 
  -2  10   4       51.13       52.97      1.40 o 
  -1  10   4        0.29        0.48      0.13 o 
   0  10   4       35.59       36.17      1.03 o 
   1  10   4       10.15       10.12      0.42 o 
  -4  11   4        1.89        0.82      0.13 o 
  -3  11   4       36.77       26.70      0.72 o 
  -2  11   4        0.17        0.25      0.12 o 
  -1  11   4       11.25       12.83      0.76 o 
   0  11   4       66.38       68.82      4.55 o 
   0 -13   5        0.79        0.36      0.07 o 
   1 -13   5       19.86       16.13      0.68 o 
   2 -13   5        0.07       -0.03      0.07 o 
   3 -13   5        1.78        1.60      0.13 o 
  -2 -12   5       16.10       14.38      0.40 o 
  -1 -12   5        1.26        1.14      0.11 o 
   0 -12   5       12.35       12.48      0.44 o 
   1 -12   5        7.42        6.52      0.26 o 
   2 -12   5        7.10        6.16      0.56 o 
   3 -12   5        8.31        8.09      0.48 o 
   4 -12   5        0.36        0.47      0.13 o 
  -3 -11   5        0.16        0.20      0.11 o 
  -2 -11   5       19.10       18.94      0.32 o 
  -1 -11   5      106.88      105.37      1.52 o 
   0 -11   5        4.45        4.87      0.30 o 
   1 -11   5       19.78       20.39      0.66 o 
   2 -11   5       14.06       14.04      0.57 o 
   3 -11   5        0.95        1.31      0.24 o 
   4 -11   5        0.45        0.70      0.30 o 
   5 -11   5        3.93        3.06      0.29 o 
  -4 -10   5       21.41       18.89      0.43 o 
  -3 -10   5       17.82       18.00      0.38 o 
  -2 -10   5        0.16        0.38      0.11 o 
  -1 -10   5      141.93      152.57      5.27 o 
   0 -10   5        0.30        0.55      0.12 o 
   1 -10   5        4.84        5.63      0.31 o 
   2 -10   5      105.82      117.26      1.72 o 
   3 -10   5        0.42        0.52      0.21 o 
   4 -10   5        0.03        0.07      0.19 o 
   5 -10   5       20.59       21.13      0.82 o 
  -4  -9   5        1.82        1.83      0.14 o 
  -3  -9   5       41.64       44.68      0.62 o 
  -2  -9   5      170.74      183.80      2.17 o 
  -1  -9   5      148.81      151.84      3.92 o 
   0  -9   5        3.58        4.18      0.31 o 
   1  -9   5       97.75      108.33      1.37 o 
   2  -9   5       24.20       25.99      0.59 o 
   3  -9   5       42.08       47.46      1.03 o 
   4  -9   5       34.39       41.12      2.86 o 
   5  -9   5        0.20       -0.18      0.36 o 
  -5  -8   5       43.98       45.03      0.59 o 
  -4  -8   5      102.17      101.55      1.01 o 
  -3  -8   5        4.19        4.48      0.29 o 
  -2  -8   5        0.47        0.89      0.22 o 
  -1  -8   5      144.03      144.28      2.56 o 
   0  -8   5      130.36      134.30      1.93 o 
   1  -8   5       10.02        9.65      0.50 o 
   2  -8   5       20.03       20.06      0.66 o 
   3  -8   5      157.10      179.98      3.11 o 
   4  -8   5        7.25        8.95      0.39 o 
   5  -8   5        9.73       11.39      0.96 o 
   6  -8   5        1.80        1.82      0.28 o 
  -5  -7   5       17.16       19.49      0.51 o 
  -4  -7   5       70.60       67.42      0.84 o 
  -3  -7   5      505.66      531.33      5.58 o 
  -2  -7   5      692.10      694.47      6.44 o 
  -1  -7   5       19.17       18.85      0.50 o 
   0  -7   5        6.23        5.77      0.28 o 
   1  -7   5       21.93       22.59      0.62 o 
   2  -7   5        0.96        0.77      0.15 o 
   3  -7   5       93.01       92.86      2.46 o 
   4  -7   5        0.82        0.65      0.16 o 
   5  -7   5        4.70        4.36      0.43 o 
   6  -7   5       15.54       14.36      1.25 o 
  -6  -6   5       20.93       27.06      0.59 o 
  -5  -6   5       17.57       16.25      0.41 o 
  -4  -6   5       32.45       30.48      0.59 o 
  -3  -6   5      162.76      169.92      1.48 o 
  -2  -6   5        0.63        0.44      0.16 o 
  -1  -6   5       28.29       29.76      0.59 o 
   0  -6   5      131.31      129.87      1.22 o 
   1  -6   5       14.41       13.41      0.59 o 
   2  -6   5       46.44       54.03      1.10 o 
   3  -6   5       27.65       26.91      0.70 o 
   4  -6   5       20.98       20.75      0.86 o 
   5  -6   5       14.58       16.31      0.76 o 
   6  -6   5        5.15        4.53      0.59 o 
  -6  -5   5       26.71       29.87      0.79 o 
  -5  -5   5        3.15        3.51      0.23 o 
  -4  -5   5       64.71       68.17      0.89 o 
  -3  -5   5      204.12      208.63      1.78 o 
  -2  -5   5        5.45        5.38      0.44 o 
  -1  -5   5      110.28      101.56      1.22 o 
   0  -5   5      635.26      651.22      3.66 o 
   1  -5   5        1.73        3.81      0.31 o 
   2  -5   5      147.43      148.07      2.11 o 
   3  -5   5       43.26       41.34      0.62 o 
   4  -5   5       33.00       34.52      1.04 o 
   5  -5   5        7.52        7.69      0.59 o 
   6  -5   5        4.15        4.31      0.78 o 
  -6  -4   5       84.50       83.61      0.96 o 
  -5  -4   5        4.17        3.07      0.20 o 
  -4  -4   5       95.72      107.67      1.07 o 
  -3  -4   5      120.36      118.00      1.50 o 
  -2  -4   5       17.47       32.04      0.71 o 
  -1  -4   5      245.25      270.85      4.71 o 
   0  -4   5      887.44      814.89      3.33 o 
   1  -4   5      815.51      832.11      7.16 o 
   2  -4   5     1515.09     1601.24      5.69 o 
   3  -4   5       16.38       17.75      0.62 o 
   4  -4   5       13.29       13.26      0.52 o 
   5  -4   5        5.38        3.40      0.32 o 
   6  -4   5        0.75        1.52      0.39 o 
  -7  -3   5        1.61        2.56      0.25 o 
  -6  -3   5       29.95       29.98      0.63 o 
  -5  -3   5       75.28       76.53      1.06 o 
  -4  -3   5        0.31        1.09      0.11 o 
  -3  -3   5       60.04       52.53      0.96 o 
  -2  -3   5     1140.03     1307.32      5.51 o 
  -1  -3   5       18.39       21.38      0.73 o 
   0  -3   5       36.66       27.11      0.48 o 
   1  -3   5      262.55      259.66      7.09 o 
   2  -3   5      382.23      398.61      2.95 o 
   3  -3   5        6.93        6.93      0.41 o 
   4  -3   5      169.97      163.22      6.36 o 
   5  -3   5        2.06        2.45      0.37 o 
   6  -3   5        0.68        0.45      0.31 o 
  -7  -2   5        1.66        1.48      0.15 o 
  -6  -2   5        7.04        7.64      0.29 o 
  -5  -2   5      112.48      107.82      1.06 o 
  -4  -2   5       16.95       19.56      0.80 o 
  -3  -2   5       38.85       29.75      0.62 o 
  -2  -2   5      281.35      309.17      2.06 o 
  -1  -2   5      108.79      114.24      2.76 o 
   0  -2   5      147.46      170.52      1.88 o 
   1  -2   5      356.19      375.22      2.52 o 
   2  -2   5       12.67       15.20      0.51 o 
   3  -2   5        7.11        6.67      0.35 o 
   4  -2   5       61.81       67.71      1.91 o 
   5  -2   5        7.54        7.85      0.80 o 
   6  -2   5       16.02       14.98      3.76 o 
  -7  -1   5        0.42        0.74      0.15 o 
  -6  -1   5      159.00      148.69      2.18 o 
  -5  -1   5        1.06        2.30      0.15 o 
  -4  -1   5       84.90       84.65      2.02 o 
  -3  -1   5       60.48       56.21      0.96 o 
  -2  -1   5      192.61      188.52      2.61 o 
  -1  -1   5      256.88      289.85      2.14 o 
   0  -1   5        0.26        0.41      0.10 o 
   1  -1   5       26.90       23.72      0.44 o 
   2  -1   5        4.34        3.37      0.37 o 
   3  -1   5       17.28       20.04      0.78 o 
   4  -1   5       42.00       42.33      1.05 o 
   5  -1   5       63.88       65.39      8.34 o 
   6  -1   5       83.39       72.89     14.20 o 
  -7   0   5        9.61        9.79      0.39 o 
  -6   0   5       26.22       24.30      0.56 o 
  -5   0   5       77.12       72.01      0.93 o 
  -4   0   5      132.99      136.66      1.99 o 
  -3   0   5       44.19       41.81      0.83 o 
  -2   0   5      179.62      170.29      1.55 o 
  -1   0   5      656.93      627.16      4.12 o 
   0   0   5      124.68      132.27      3.16 o 
   1   0   5      392.49      364.98      2.93 o 
   2   0   5      679.54      619.75     15.17 o 
   3   0   5      172.52      169.41      1.31 o 
   4   0   5        5.32        5.92      0.32 o 
   5   0   5       35.58       33.59      3.69 o 
   6   0   5       22.68       21.64      3.92 o 
  -7   1   5       25.75       25.77      1.33 o 
  -6   1   5       22.62       21.45      0.58 o 
  -5   1   5      236.32      220.46      1.81 o 
  -4   1   5      205.06      218.72      3.73 o 
  -3   1   5       36.50       50.96      0.97 o 
  -2   1   5      178.01      179.10      1.97 o 
  -1   1   5     1704.95     1708.40      3.38 o 
   0   1   5       12.37       16.38      0.64 o 
   1   1   5       30.78       25.87      0.62 o 
   2   1   5      288.78      281.38      2.64 o 
   3   1   5        1.05        0.65      0.13 o 
   4   1   5        3.63        3.39      0.29 o 
   5   1   5       33.71       32.35      3.42 o 
   6   1   5        0.03        0.12      0.15 o 
  -7   2   5        0.20        0.29      0.12 o 
  -6   2   5        4.03        4.69      0.26 o 
  -5   2   5      298.24      287.50      3.15 o 
  -4   2   5      667.77      617.07     58.05 o 
  -3   2   5       65.93       58.43      1.51 o 
  -2   2   5      312.27      363.83      2.31 o 
  -1   2   5      269.69      338.38      1.96 o 
   0   2   5        0.41        0.37      0.12 o 
   1   2   5        0.23        0.22      0.27 o 
   2   2   5        8.25        6.15      0.41 o 
   3   2   5       35.42       37.29      1.19 o 
   4   2   5        3.98        3.81      0.35 o 
   5   2   5        1.03        1.12      0.21 o 
  -7   3   5       23.31       24.74      0.95 o 
  -6   3   5       55.90       57.00      0.94 o 
  -5   3   5      211.80      198.80      2.34 o 
  -4   3   5      147.63      138.92     22.82 o 
  -3   3   5       46.19       40.32      4.78 o 
  -2   3   5       65.34       64.70      1.60 o 
  -1   3   5      134.64      132.62      1.86 o 
   0   3   5      353.03      345.11      2.84 o 
   1   3   5      163.07      172.01      1.88 o 
   2   3   5       31.36       30.92      0.79 o 
   3   3   5       74.34       69.68      1.84 o 
   4   3   5       24.05       20.09      0.75 o 
   5   3   5       14.73       11.62      1.64 o 
  -7   4   5       31.46       32.86      0.78 o 
  -6   4   5       20.65       21.20      0.51 o 
  -5   4   5      214.13      202.77      1.43 o 
  -4   4   5       33.39       29.35      0.48 o 
  -3   4   5       80.46       61.01     14.38 o 
  -2   4   5      298.35      322.89      3.36 o 
  -1   4   5      258.16      244.11      2.03 o 
   0   4   5      250.80      271.88      3.15 o 
   1   4   5      112.04      115.55      1.30 o 
   2   4   5      112.24      104.70      1.53 o 
   3   4   5       61.93       59.29      0.94 o 
   4   4   5        1.03        0.40      0.15 o 
  -7   5   5       35.48       36.10      0.57 o 
  -6   5   5       18.18       18.62      0.45 o 
  -5   5   5        1.39        1.20      0.16 o 
  -4   5   5       29.19       29.07      0.53 o 
  -3   5   5      169.23      170.57      6.31 o 
  -2   5   5      180.05      197.10      4.88 o 
  -1   5   5       48.99       52.54      1.28 o 
   0   5   5      691.61      745.47      4.06 o 
   1   5   5        1.10        0.81      0.16 o 
   2   5   5       67.38       63.76      1.07 o 
   3   5   5        1.49        0.38      0.12 o 
   4   5   5       40.09       32.13      1.18 o 
  -7   6   5       39.11       40.83      0.80 o 
  -6   6   5        0.10        0.08      0.16 o 
  -5   6   5        2.37        2.14      0.19 o 
  -4   6   5        1.73        1.58      0.15 o 
  -3   6   5      217.82      211.50      2.89 o 
  -2   6   5       35.43       32.45      0.59 o 
  -1   6   5      459.10      475.93      6.10 o 
   0   6   5       16.68       16.60      0.40 o 
   1   6   5      133.14      133.05      1.71 o 
   2   6   5        3.39        3.34      0.23 o 
   3   6   5       68.58       66.59      1.03 o 
   4   6   5       11.83        8.37      0.35 o 
  -7   7   5        9.29        8.34      0.94 o 
  -6   7   5        7.53        7.48      0.36 o 
  -5   7   5        3.49        3.21      0.21 o 
  -4   7   5        1.15        1.28      0.16 o 
  -3   7   5       85.23       90.15      1.57 o 
  -2   7   5       18.26       17.88      0.66 o 
  -1   7   5      100.53      118.80      1.88 o 
   0   7   5        1.27        1.18      0.21 o 
   1   7   5       23.52       24.82      0.66 o 
   2   7   5       23.78       24.60      0.70 o 
   3   7   5        8.95        9.05      0.57 o 
  -6   8   5       28.58       27.89      2.56 o 
  -5   8   5       75.06       66.89      0.87 o 
  -4   8   5       57.06       46.97      1.78 o 
  -3   8   5      107.78      118.77      1.92 o 
  -2   8   5        3.42        3.63      0.29 o 
  -1   8   5       11.20       11.21      0.38 o 
   0   8   5       10.31       10.17      0.35 o 
   1   8   5      106.20      127.65      1.99 o 
   2   8   5        5.26        5.04      0.43 o 
  -6   9   5       37.80       33.69      1.80 o 
  -5   9   5        7.51        5.98      0.34 o 
  -4   9   5        0.12        0.13      0.11 o 
  -3   9   5       19.76       20.55      0.96 o 
  -2   9   5       53.81       53.72      1.07 o 
  -1   9   5        0.06        0.17      0.12 o 
   0   9   5       41.36       44.67      1.08 o 
   1   9   5       56.49       53.86      4.70 o 
   2   9   5        0.16        0.22      0.11 o 
  -5  10   5        5.75        2.78      1.28 o 
  -4  10   5        0.61        0.55      0.13 o 
  -3  10   5        7.76        6.03      0.24 o 
  -2  10   5       77.17       70.97      3.84 o 
  -1  10   5        0.57        0.12      0.12 o 
   0  10   5        0.79        0.49      0.11 o 
   1  10   5        7.59        8.62      0.39 o 
  -4  11   5        8.07        8.03      0.39 o 
  -3  11   5        0.03        0.14      0.13 o 
  -2  11   5       50.16       41.47      0.76 o 
  -1  11   5       25.41       24.71      0.75 o 
   0 -13   6        0.01       -0.03      0.06 o 
   1 -13   6        6.12        4.70      0.24 o 
  -2 -12   6        4.34        3.98      0.20 o 
  -1 -12   6        0.27        0.20      0.07 o 
   0 -12   6       13.29       10.66      0.64 o 
   1 -12   6        0.13        0.01      0.11 o 
   2 -12   6        7.98        8.25      0.60 o 
   3 -12   6        6.13        4.18      0.29 o 
  -3 -11   6        5.88        4.80      0.19 o 
  -2 -11   6       62.57       64.19      0.78 o 
  -1 -11   6       11.41        9.81      0.29 o 
   0 -11   6        6.04        6.08      0.28 o 
   1 -11   6        4.05        4.21      0.31 o 
   2 -11   6       67.36       79.32      1.51 o 
   3 -11   6        9.05       10.42      0.54 o 
   4 -11   6        2.33        1.91      0.16 o 
  -4 -10   6       39.61       35.60      0.82 o 
  -3 -10   6       14.73       13.92      0.34 o 
  -2 -10   6       70.26       70.26      0.88 o 
  -1 -10   6       51.02       52.08      0.81 o 
   0 -10   6       34.15       35.52      0.62 o 
   1 -10   6       32.08       32.24      1.03 o 
   2 -10   6       67.09       69.76      5.74 o 
   3 -10   6        2.25        2.34      0.32 o 
   4 -10   6        5.92        4.87      0.35 o 
   5 -10   6        0.56        0.41      0.18 o 
  -4  -9   6        4.47        4.81      0.20 o 
  -3  -9   6        6.42        6.37      0.22 o 
  -2  -9   6      376.19      403.40      2.61 o 
  -1  -9   6      428.19      455.93      6.93 o 
   0  -9   6       30.99       32.30      0.72 o 
   1  -9   6        1.67        2.30      0.25 o 
   2  -9   6        1.30        1.57      0.20 o 
   3  -9   6        9.46        9.63      0.50 o 
   4  -9   6       45.75       45.34      1.81 o 
   5  -9   6        0.48        0.16      0.25 o 
  -5  -8   6        0.56        0.39      0.08 o 
  -4  -8   6       22.49       21.87      0.45 o 
  -3  -8   6        5.65        5.99      0.26 o 
  -2  -8   6       42.94       45.20      0.77 o 
  -1  -8   6      235.44      234.01      3.51 o 
   0  -8   6       28.72       28.26      0.79 o 
   1  -8   6        5.14        5.30      0.29 o 
   2  -8   6       83.25       92.51      1.27 o 
   3  -8   6        0.26        0.87      0.36 o 
   4  -8   6        5.46        6.04      0.35 o 
   5  -8   6        0.38       -0.24      0.42 o 
  -5  -7   6       41.92       50.10      0.78 o 
  -4  -7   6       10.49       10.21      0.32 o 
  -3  -7   6       53.84       54.13      0.77 o 
  -2  -7   6      326.76      312.77      1.85 o 
  -1  -7   6      102.70      100.78      1.09 o 
   0  -7   6       59.08       59.04      0.73 o 
   1  -7   6        9.51        8.29      0.26 o 
   2  -7   6       48.51       45.85      0.94 o 
   3  -7   6       39.90       42.91      1.19 o 
   4  -7   6       14.34       17.52      0.74 o 
   5  -7   6        0.37        0.40      0.20 o 
  -6  -6   6       43.51       41.48      0.69 o 
  -5  -6   6       36.04       37.05      0.67 o 
  -4  -6   6        0.03        0.36      0.13 o 
  -3  -6   6      108.15      112.61      1.16 o 
  -2  -6   6      130.97      125.73      2.06 o 
  -1  -6   6        6.01        5.25      0.40 o 
   0  -6   6       42.40       36.86      0.80 o 
   1  -6   6      104.46      119.82      1.73 o 
   2  -6   6      887.43      905.08     11.67 o 
   3  -6   6     1164.61     1182.74     12.79 o 
   4  -6   6        4.12        3.60      0.31 o 
   5  -6   6        1.52        1.00      0.23 o 
   6  -6   6        7.10        7.10      0.48 o 
  -6  -5   6       21.71       20.24      0.56 o 
  -5  -5   6       43.89       42.67      0.78 o 
  -4  -5   6        7.81        6.55      0.26 o 
  -3  -5   6       41.77       39.26      0.52 o 
  -2  -5   6       31.58       33.19      0.79 o 
  -1  -5   6       88.84       91.87      2.00 o 
   0  -5   6        1.58        1.08      0.15 o 
   1  -5   6        3.60        5.36      0.28 o 
   2  -5   6       11.36       12.02      2.34 o 
   3  -5   6       13.26       16.01      0.54 o 
   4  -5   6        0.10       -0.07      0.16 o 
   5  -5   6        3.89        2.36      0.32 o 
  -6  -4   6       18.93       20.69      0.45 o 
  -5  -4   6        9.81       10.55      0.36 o 
  -4  -4   6        1.60        1.81      0.15 o 
  -3  -4   6      218.29      208.97      2.71 o 
  -2  -4   6       77.12       88.39      1.26 o 
  -1  -4   6      454.77      482.35     14.37 o 
   0  -4   6      161.35      150.38      1.83 o 
   1  -4   6      271.50      279.54      1.96 o 
   2  -4   6        4.51        5.94      0.41 o 
   3  -4   6        2.45        2.21      0.17 o 
   4  -4   6        3.40        3.23      0.26 o 
   5  -4   6       17.38       19.10      1.81 o 
   6  -4   6        8.29       10.27      0.58 o 
  -7  -3   6       10.73       12.79      1.00 o 
  -6  -3   6        2.77        1.32      0.13 o 
  -5  -3   6      639.00      583.83      6.99 o 
  -4  -3   6       26.25       32.37      0.66 o 
  -3  -3   6       55.71       50.56      1.06 o 
  -2  -3   6      853.65      909.81      9.49 o 
  -1  -3   6       79.23       76.65      1.10 o 
   0  -3   6      160.59      167.41      2.90 o 
   1  -3   6      371.71      368.10      6.96 o 
   2  -3   6        7.27        5.30      0.34 o 
   3  -3   6       29.70       27.74      0.63 o 
   4  -3   6       56.10       58.97      1.25 o 
   5  -3   6       26.77       28.98      2.94 o 
   6  -3   6       12.37       12.72      0.59 o 
  -7  -2   6        2.38        3.18      0.24 o 
  -6  -2   6        5.03        5.04      0.27 o 
  -5  -2   6      103.98      103.68      1.77 o 
  -4  -2   6       83.19       84.18      0.93 o 
  -3  -2   6        3.10        3.62      0.26 o 
  -2  -2   6      161.59      154.62      2.04 o 
  -1  -2   6      681.12      690.62      3.00 o 
   0  -2   6       27.07       31.61      0.68 o 
   1  -2   6       31.34       24.92      0.76 o 
   2  -2   6        6.65        4.77      0.33 o 
   3  -2   6      159.98      158.23      1.70 o 
   4  -2   6       37.83       38.24      1.25 o 
   5  -2   6        2.08        2.10      0.44 o 
   6  -2   6        0.26        0.29      0.18 o 
  -7  -1   6       27.35       29.23      1.84 o 
  -6  -1   6        1.41        2.00      0.25 o 
  -5  -1   6        0.98        0.57      0.13 o 
  -4  -1   6       45.05       45.95      0.87 o 
  -3  -1   6      138.83      153.77      1.74 o 
  -2  -1   6       10.86       15.58      0.53 o 
  -1  -1   6      169.41      145.17      2.88 o 
   0  -1   6      113.13      126.97      1.68 o 
   1  -1   6       31.18       33.59      1.69 o 
   2  -1   6       20.10       15.70      0.57 o 
   3  -1   6      190.92      198.34      2.86 o 
   4  -1   6       74.67       81.98      1.38 o 
   5  -1   6       11.20       15.63      0.89 o 
  -7   0   6       29.11       31.25      2.29 o 
  -6   0   6       49.69       42.33      0.77 o 
  -5   0   6       82.86       82.68      1.02 o 
  -4   0   6      105.62      102.04      1.45 o 
  -3   0   6       10.25       10.06      0.46 o 
  -2   0   6       73.96       72.57      0.98 o 
  -1   0   6     1359.16     1374.31      5.14 o 
   0   0   6       13.18       18.37      0.40 o 
   1   0   6       27.48       25.33      0.56 o 
   2   0   6      312.92      286.00      6.35 o 
   3   0   6       18.34       18.88      0.70 o 
   4   0   6        1.20        1.25      0.21 o 
   5   0   6        7.22        8.18      0.93 o 
  -7   1   6       30.54       33.85      4.74 o 
  -6   1   6        0.08        0.18      0.19 o 
  -5   1   6        0.61        1.08      0.18 o 
  -4   1   6       76.44       63.54      1.27 o 
  -3   1   6       19.70       19.04      0.61 o 
  -2   1   6       46.28       38.39      0.98 o 
  -1   1   6        2.37        1.31      0.18 o 
   0   1   6      261.62      265.58      8.60 o 
   1   1   6        2.65        2.82      0.30 o 
   2   1   6       74.81       69.68      1.45 o 
   3   1   6       98.98      105.39      1.65 o 
   4   1   6        3.53        4.76      0.42 o 
   5   1   6       21.60       17.77      1.43 o 
  -7   2   6        4.90        5.31      0.31 o 
  -6   2   6       27.92       29.39      0.59 o 
  -5   2   6      393.97      366.30      1.74 o 
  -4   2   6      738.86      662.62     12.03 o 
  -3   2   6      361.19      294.70     11.83 o 
  -2   2   6        1.27        1.07      0.18 o 
  -1   2   6        4.37        7.36      0.38 o 
   0   2   6      260.88      271.76      2.81 o 
   1   2   6      236.66      227.77      1.88 o 
   2   2   6       43.44       41.27      0.92 o 
   3   2   6       37.37       34.15      1.49 o 
   4   2   6       31.53       33.85      0.91 o 
   5   2   6        4.57        2.49      0.73 o 
  -7   3   6        6.46        7.53      0.29 o 
  -6   3   6       50.64       51.32      0.85 o 
  -5   3   6      106.46       99.83      1.06 o 
  -4   3   6       24.03       22.50      0.70 o 
  -3   3   6        0.44        0.32      0.16 o 
  -2   3   6       14.72       23.06      1.15 o 
  -1   3   6       66.22       66.28      1.35 o 
   0   3   6       60.80       61.56      1.42 o 
   1   3   6       28.35       30.41      0.55 o 
   2   3   6       30.46       29.10      0.75 o 
   3   3   6       79.83       73.08      2.30 o 
   4   3   6        0.65        0.25      0.20 o 
  -7   4   6        9.05        9.71      0.72 o 
  -6   4   6       43.40       47.07      0.91 o 
  -5   4   6        6.99        6.13      0.27 o 
  -4   4   6       37.14       38.79      0.88 o 
  -3   4   6        5.37        4.10      0.38 o 
  -2   4   6       73.68       74.26      1.77 o 
  -1   4   6        0.07        0.26      0.20 o 
   0   4   6       92.13       87.67      0.91 o 
   1   4   6       13.99       13.28      0.43 o 
   2   4   6        9.48        7.53      0.34 o 
   3   4   6        4.40        4.97      0.35 o 
   4   4   6       21.01       14.14      0.94 o 
  -7   5   6        5.53        6.20      0.27 o 
  -6   5   6      101.43      104.08      1.66 o 
  -5   5   6       23.46       22.01      0.89 o 
  -4   5   6       91.63       89.28      2.00 o 
  -3   5   6       84.47       83.69      0.95 o 
  -2   5   6      206.10      200.21      4.01 o 
  -1   5   6      125.63      129.95      2.72 o 
   0   5   6     1174.84     1210.39      3.43 o 
   1   5   6        5.69        5.02      0.31 o 
   2   5   6        0.80        1.43      0.20 o 
   3   5   6        5.57        5.65      0.32 o 
   4   5   6       38.69       29.98      5.52 o 
  -7   6   6        0.00        0.04      0.08 o 
  -6   6   6        2.49        3.02      0.26 o 
  -5   6   6       21.62       23.70      0.59 o 
  -4   6   6       50.85       39.34      0.62 o 
  -3   6   6      101.96       89.12      0.89 o 
  -2   6   6       67.87       65.57      0.96 o 
  -1   6   6      134.43      144.87      2.16 o 
   0   6   6       17.20       16.29      0.48 o 
   1   6   6        7.63        6.43      0.47 o 
   2   6   6       26.81       29.32      0.98 o 
   3   6   6        6.72        4.72      0.33 o 
  -6   7   6        0.28        0.10      0.11 o 
  -5   7   6       16.81       19.13      0.50 o 
  -4   7   6       40.96       36.61      0.58 o 
  -3   7   6       30.90       33.52      0.82 o 
  -2   7   6       57.43       56.46      0.82 o 
  -1   7   6       43.46       48.41      1.01 o 
   0   7   6        8.73       10.71      0.38 o 
   1   7   6       22.48       24.91      0.62 o 
   2   7   6       17.39       18.26      0.60 o 
   3   7   6        0.04       -0.17      0.17 o 
  -6   8   6        0.17        0.35      0.10 o 
  -5   8   6       16.86       14.10      0.61 o 
  -4   8   6        6.91        7.57      0.43 o 
  -3   8   6       16.67       16.26      0.94 o 
  -2   8   6       96.96      102.69      1.79 o 
  -1   8   6        0.26        0.23      0.13 o 
   0   8   6        0.74        0.82      0.13 o 
   1   8   6       66.45       70.18      2.04 o 
   2   8   6       24.04       24.04      0.57 o 
  -5   9   6       10.36        9.62      0.57 o 
  -4   9   6       18.81       15.86      1.87 o 
  -3   9   6        4.17        3.78      0.24 o 
  -2   9   6        0.14        0.21      0.10 o 
  -1   9   6       47.33       50.37      0.76 o 
   0   9   6       30.82       34.35      1.44 o 
   1   9   6       73.90       78.65      3.12 o 
  -4  10   6       19.23       18.05      0.48 o 
  -3  10   6        3.74        2.94      0.19 o 
  -2  10   6        0.24        0.02      0.09 o 
  -1  10   6       26.56       27.43      0.64 o 
   0  10   6       13.30       12.07      0.45 o 
  -1 -12   7        6.16        5.74      0.25 o 
   0 -12   7       14.35       13.23      0.66 o 
   1 -12   7        0.97        0.75      0.17 o 
   2 -12   7        3.08        1.50      0.22 o 
   3 -12   7       22.38       16.08      0.59 o 
  -3 -11   7       12.96       11.94      0.49 o 
  -2 -11   7        3.53        3.76      0.15 o 
  -1 -11   7       11.75       12.08      0.47 o 
   0 -11   7       45.43       44.89      1.62 o 
   1 -11   7        0.09        0.13      0.14 o 
   2 -11   7       22.24       23.47      1.47 o 
   3 -11   7        0.84        0.24      0.28 o 
   4 -11   7        0.29        0.03      0.16 o 
  -3 -10   7       56.33       54.68      0.58 o 
  -2 -10   7        9.54        9.64      0.32 o 
  -1 -10   7       14.72       15.00      0.48 o 
   0 -10   7      101.14      103.12      2.01 o 
   1 -10   7       58.12       61.59      1.36 o 
   2 -10   7        1.84        2.35      0.27 o 
   3 -10   7       10.63       11.40      0.55 o 
   4 -10   7        5.64        7.44      0.54 o 
  -4  -9   7       28.31       30.66      0.37 o 
  -3  -9   7        2.24        2.14      0.12 o 
  -2  -9   7      264.25      271.72      2.31 o 
  -1  -9   7       66.70       72.45      1.45 o 
   0  -9   7       10.14       10.07      0.39 o 
   1  -9   7       23.64       23.59      0.57 o 
   2  -9   7        0.52        1.05      0.21 o 
   3  -9   7        3.91        4.11      0.51 o 
   4  -9   7       15.25       19.68      1.01 o 
   5  -9   7        0.03        0.19      0.19 o 
  -5  -8   7       13.45       14.62      0.41 o 
  -4  -8   7        1.18        1.51      0.13 o 
  -3  -8   7       26.39       24.65      0.49 o 
  -2  -8   7        7.24        8.98      0.43 o 
  -1  -8   7       55.93       62.44      1.04 o 
   0  -8   7       19.85       17.88      0.45 o 
   1  -8   7       47.68       48.46      0.90 o 
   2  -8   7        2.45        2.13      0.25 o 
   3  -8   7       29.71       27.70      1.43 o 
   4  -8   7       25.10       24.02      0.88 o 
   5  -8   7        3.07        3.21      0.40 o 
  -5  -7   7       57.25       57.25      0.77 o 
  -4  -7   7        3.10        3.30      0.19 o 
  -3  -7   7      147.13      144.80      1.34 o 
  -2  -7   7       36.34       39.93      0.79 o 
  -1  -7   7        3.19        3.44      0.23 o 
   0  -7   7       11.75       12.92      0.34 o 
   1  -7   7       81.13       83.35      0.94 o 
   2  -7   7        0.44        0.74      0.17 o 
   3  -7   7       12.85       10.71      0.38 o 
   4  -7   7       49.06       54.38      1.44 o 
   5  -7   7        9.36       12.87      1.45 o 
  -6  -6   7       30.66       28.77      0.54 o 
  -5  -6   7      107.52      107.22      1.37 o 
  -4  -6   7       29.66       30.73      0.56 o 
  -3  -6   7       78.57       75.80      1.12 o 
  -2  -6   7      229.23      229.27      1.96 o 
  -1  -6   7       29.39       33.77      0.53 o 
   0  -6   7       53.37       57.90      0.68 o 
   1  -6   7       74.94       71.93      1.29 o 
   2  -6   7      135.36      135.37      1.91 o 
   3  -6   7      109.68      113.15      1.40 o 
   4  -6   7        4.15        3.80      0.35 o 
   5  -6   7        4.06        4.22      0.29 o 
  -6  -5   7        0.00        0.15      0.08 o 
  -5  -5   7        0.83        1.56      0.20 o 
  -4  -5   7      126.25      127.58      1.29 o 
  -3  -5   7      143.43      152.06      1.35 o 
  -2  -5   7      241.08      223.90      1.93 o 
  -1  -5   7      336.74      337.17     10.22 o 
   0  -5   7       12.82       13.20      0.51 o 
   1  -5   7       16.06       15.54      1.49 o 
   2  -5   7        3.17        2.81      0.22 o 
   3  -5   7       88.24       92.27      1.02 o 
   4  -5   7        0.04       -0.02      0.17 o 
   5  -5   7       18.72       20.74      1.49 o 
  -6  -4   7        1.96        0.73      0.13 o 
  -5  -4   7        6.17        5.15      0.30 o 
  -4  -4   7       80.78       75.54      1.08 o 
  -3  -4   7      216.50      210.18      3.12 o 
  -2  -4   7      108.25       96.92      1.40 o 
  -1  -4   7      193.46      190.48      2.11 o 
   0  -4   7        0.08        0.26      0.13 o 
   1  -4   7        0.51        5.37      3.31 o 
   2  -4   7      264.50      266.55      4.19 o 
   3  -4   7       75.49       74.53      1.02 o 
   4  -4   7        0.97        0.17      0.19 o 
   5  -4   7        4.85        5.61      0.47 o 
  -7  -3   7       22.27       24.83      0.63 o 
  -6  -3   7        0.41        0.22      0.10 o 
  -5  -3   7      229.38      207.98      3.19 o 
  -4  -3   7        0.59        0.55      0.13 o 
  -3  -3   7        5.18        5.07      0.30 o 
  -2  -3   7       42.65       41.51      0.80 o 
  -1  -3   7       54.47       49.73      0.79 o 
   0  -3   7       42.39       44.75      0.86 o 
   1  -3   7        0.18        0.15      0.16 o 
   2  -3   7      216.80      205.48      3.70 o 
   3  -3   7        8.29        6.46      0.40 o 
   4  -3   7       15.25       15.16      0.74 o 
   5  -3   7       10.60       10.27      0.51 o 
  -7  -2   7       30.57       28.03      1.11 o 
  -6  -2   7       78.39       80.34      1.69 o 
  -5  -2   7       31.01       27.07      0.54 o 
  -4  -2   7       66.09       65.86      1.23 o 
  -3  -2   7       92.57      107.81      1.57 o 
  -2  -2   7       12.78       16.63      0.58 o 
  -1  -2   7        9.80        7.30      0.30 o 
   0  -2   7      492.95      499.66      2.76 o 
   1  -2   7       26.77       24.85      0.84 o 
   2  -2   7      170.33      165.38      4.12 o 
   3  -2   7      138.98      147.09      2.83 o 
   4  -2   7        6.74        6.78      0.43 o 
   5  -2   7        1.67        1.04      0.22 o 
  -7  -1   7       22.59       28.47      1.91 o 
  -6  -1   7      134.96      122.84      1.60 o 
  -5  -1   7       46.77       39.95      0.65 o 
  -4  -1   7      228.80      219.07      3.78 o 
  -3  -1   7       72.30       78.21      1.93 o 
  -2  -1   7       32.65       31.64      0.88 o 
  -1  -1   7       82.49       75.38      1.27 o 
   0  -1   7      363.90      364.29      2.87 o 
   1  -1   7        0.46        0.34      0.16 o 
   2  -1   7       11.05       11.39      0.46 o 
   3  -1   7       90.76       93.66      1.34 o 
   4  -1   7       10.16       10.63      0.50 o 
   5  -1   7        1.43        0.46      0.17 o 
  -7   0   7        0.26        0.99      0.18 o 
  -6   0   7        3.47        3.49      0.22 o 
  -5   0   7       23.33       23.96      0.56 o 
  -4   0   7      285.27      281.52      4.21 o 
  -3   0   7      297.68      268.32      5.42 o 
  -2   0   7       12.50       15.94      0.51 o 
  -1   0   7      929.50      991.19      5.76 o 
   0   0   7      256.03      285.90      2.77 o 
   1   0   7        6.63        5.48      0.37 o 
   2   0   7       12.49       12.15      0.41 o 
   3   0   7       12.52       12.16      0.52 o 
   4   0   7       16.51       19.52      0.79 o 
   5   0   7        0.43       -0.28      0.28 o 
  -7   1   7        6.37        5.44      0.46 o 
  -6   1   7       57.68       58.73      1.63 o 
  -5   1   7      166.35      163.77      1.84 o 
  -4   1   7      285.71      259.33      6.38 o 
  -3   1   7      144.02      143.90      4.56 o 
  -2   1   7      328.08      319.18     19.28 o 
  -1   1   7      157.26      154.55      2.50 o 
   0   1   7       74.94       69.05      2.57 o 
   1   1   7      116.14      108.33      1.02 o 
   2   1   7        0.09        0.25      0.13 o 
   3   1   7       64.94       69.45      1.38 o 
   4   1   7       12.80       15.01      0.99 o 
   5   1   7        0.52        0.31      0.18 o 
  -7   2   7        0.07        0.09      0.11 o 
  -6   2   7       19.62       22.76      0.56 o 
  -5   2   7      191.10      186.08      1.43 o 
  -4   2   7      279.81      257.47      2.42 o 
  -3   2   7       92.12       74.94      6.17 o 
  -2   2   7      129.66      129.57      2.09 o 
  -1   2   7      116.83      128.80      3.09 o 
   0   2   7      112.74      102.15      1.98 o 
   1   2   7      199.01      190.96      4.69 o 
   2   2   7        0.02       -0.14      0.16 o 
   3   2   7       75.73       75.34      4.63 o 
   4   2   7        7.38        9.65      0.74 o 
  -7   3   7        0.35        0.44      0.12 o 
  -6   3   7        6.96        7.33      0.27 o 
  -5   3   7       80.80       79.39      0.87 o 
  -4   3   7       13.83       11.88      0.35 o 
  -3   3   7        5.44        4.22      0.18 o 
  -2   3   7       19.81       16.76      0.66 o 
  -1   3   7      309.05      299.55      2.94 o 
   0   3   7       49.73       52.11      0.81 o 
   1   3   7      298.75      305.59      2.73 o 
   2   3   7        3.91        4.52      0.27 o 
   3   3   7       33.31       26.88      2.71 o 
   4   3   7        8.82        5.35      0.74 o 
  -7   4   7        0.01       -0.21      0.21 o 
  -6   4   7       26.98       30.86      0.84 o 
  -5   4   7        6.00        4.85      0.23 o 
  -4   4   7       13.47       12.26      0.35 o 
  -3   4   7       53.69       48.80      2.56 o 
  -2   4   7       92.55       90.22      1.08 o 
  -1   4   7      213.60      207.08      4.19 o 
   0   4   7      421.71      419.39      2.54 o 
   1   4   7        0.30        0.35      0.13 o 
   2   4   7       27.36       26.11      0.63 o 
   3   4   7        2.58        2.79      0.26 o 
   4   4   7       32.76       21.76      5.51 o 
  -7   5   7        0.05       -0.10      0.12 o 
  -6   5   7       24.36       26.87      0.70 o 
  -5   5   7        5.11        5.35      0.30 o 
  -4   5   7        3.54        4.36      0.24 o 
  -3   5   7        1.30        2.23      0.23 o 
  -2   5   7       60.41       63.89      0.95 o 
  -1   5   7       53.58       54.28      1.17 o 
   0   5   7      146.32      159.36      1.84 o 
   1   5   7       13.79       13.86      0.42 o 
   2   5   7        2.40        1.66      0.17 o 
   3   5   7        0.00       -0.10      0.10 o 
  -6   6   7        7.37        9.28      0.35 o 
  -5   6   7       17.03       21.22      0.53 o 
  -4   6   7      140.93      123.67      1.16 o 
  -3   6   7        7.59        4.18      0.23 o 
  -2   6   7       83.02       91.33      1.01 o 
  -1   6   7       20.64       21.06      0.52 o 
   0   6   7       79.72       84.44      1.82 o 
   1   6   7       14.95       14.44      0.45 o 
   2   6   7       55.24       55.90      1.32 o 
  -6   7   7        9.76        9.86      0.31 o 
  -5   7   7       62.35       61.09      1.31 o 
  -4   7   7        0.35        0.31      0.14 o 
  -3   7   7       14.12       14.33      0.44 o 
  -2   7   7       26.57       28.99      0.83 o 
  -1   7   7       27.69       29.92      0.67 o 
   0   7   7       12.31       13.37      0.37 o 
   1   7   7       11.65       11.60      0.32 o 
   2   7   7       38.70       35.80      1.55 o 
  -5   8   7       25.84       26.21      1.54 o 
  -4   8   7        5.56        6.42      0.30 o 
  -3   8   7        1.45        0.82      0.15 o 
  -2   8   7        4.81        5.06      0.22 o 
  -1   8   7       11.91       12.00      0.48 o 
   0   8   7        0.23        0.27      0.11 o 
   1   8   7        3.01        3.50      0.19 o 
  -5   9   7        3.89        3.24      0.28 o 
  -4   9   7        5.29        4.34      0.23 o 
  -3   9   7       44.98       42.77      2.56 o 
  -2   9   7       11.95       12.45      0.44 o 
  -1   9   7       38.93       43.85      0.90 o 
   0   9   7       30.46       33.40      0.59 o 
  -3  10   7        9.59        6.37      0.95 o 
  -2  10   7        1.96        2.42      0.61 o 
  -1 -12   8        2.04        1.30      0.12 o 
   0 -12   8       15.15       11.42      1.37 o 
   1 -12   8       22.59       16.97      1.04 o 
   2 -12   8        1.92        0.84      0.19 o 
  -2 -11   8        1.22        1.00      0.09 o 
  -1 -11   8      186.21      157.56      3.66 o 
   0 -11   8       67.54       61.05      2.62 o 
   1 -11   8       20.05       18.84      2.14 o 
   2 -11   8        1.35        1.26      0.27 o 
   3 -11   8        1.69        0.70      0.20 o 
  -3 -10   8       12.06       11.64      0.24 o 
  -2 -10   8        4.41        4.26      0.20 o 
  -1 -10   8        2.23        1.88      0.19 o 
   0 -10   8       21.98       23.67      1.16 o 
   1 -10   8        2.67        2.98      0.39 o 
   2 -10   8        4.48        3.72      0.57 o 
   3 -10   8        6.28        7.06      0.92 o 
   4 -10   8        0.59        1.00      0.21 o 
  -4  -9   8       62.36       61.69      0.59 o 
  -3  -9   8        0.73        0.92      0.09 o 
  -2  -9   8      118.61      125.22      1.17 o 
  -1  -9   8       23.15       24.11      1.53 o 
   0  -9   8       18.51       18.03      0.64 o 
   1  -9   8        1.08        0.50      0.16 o 
   2  -9   8        5.10        5.45      0.45 o 
   3  -9   8       16.58       17.98      0.99 o 
   4  -9   8        0.44        1.42      0.34 o 
  -5  -8   8       25.54       27.01      0.67 o 
  -4  -8   8       58.74       58.37      0.67 o 
  -3  -8   8       20.05       19.12      0.42 o 
  -2  -8   8      128.52      132.11      2.05 o 
  -1  -8   8       40.43       38.60      0.83 o 
   0  -8   8        0.95        0.75      0.14 o 
   1  -8   8        2.26        3.11      0.25 o 
   2  -8   8        8.82        9.58      0.60 o 
   3  -8   8      130.12      139.47      2.13 o 
   4  -8   8      112.19      126.68      2.35 o 
  -5  -7   8        5.52        3.96      0.16 o 
  -4  -7   8       37.94       39.33      0.56 o 
  -3  -7   8        6.48        7.01      0.28 o 
  -2  -7   8       20.02       18.51      0.51 o 
  -1  -7   8        8.50        7.47      0.38 o 
   0  -7   8       29.79       29.76      0.72 o 
   1  -7   8       15.59       18.34      0.55 o 
   2  -7   8       17.52       17.15      0.67 o 
   3  -7   8        9.17        9.63      0.52 o 
   4  -7   8        0.26        1.24      0.45 o 
   5  -7   8        0.86        0.71      0.18 o 
  -5  -6   8       15.08       13.18      0.32 o 
  -4  -6   8        1.40        1.76      0.15 o 
  -3  -6   8        0.21        0.18      0.11 o 
  -2  -6   8        1.22        1.32      0.16 o 
  -1  -6   8        0.51        0.31      0.10 o 
   0  -6   8      377.94      375.50      3.33 o 
   1  -6   8       35.53       34.79      1.14 o 
   2  -6   8      194.12      209.96      6.19 o 
   3  -6   8        5.30        4.68      0.29 o 
   4  -6   8        0.24        0.33      0.20 o 
   5  -6   8        0.07        0.34      0.13 o 
  -6  -5   8       16.20       15.81      0.59 o 
  -5  -5   8        3.73        3.00      0.16 o 
  -4  -5   8      460.26      428.93      3.29 o 
  -3  -5   8        8.20        8.32      0.39 o 
  -2  -5   8      103.13      101.38      0.95 o 
  -1  -5   8      292.56      299.10      3.59 o 
   0  -5   8       56.07       50.97      0.89 o 
   1  -5   8        1.26        1.03      0.16 o 
   2  -5   8       21.09       19.94      1.01 o 
   3  -5   8       38.75       40.02      1.22 o 
   4  -5   8        3.30        4.16      0.29 o 
   5  -5   8        9.99       11.65      0.66 o 
  -6  -4   8        3.45        3.40      0.18 o 
  -5  -4   8        4.61        5.06      0.26 o 
  -4  -4   8      147.10      145.09      1.65 o 
  -3  -4   8        0.34        0.50      0.11 o 
  -2  -4   8        4.43        4.14      0.21 o 
  -1  -4   8        6.01        5.92      0.23 o 
   0  -4   8       69.15       69.02      1.43 o 
   1  -4   8        0.25        0.24      0.17 o 
   2  -4   8       37.94       36.05      1.06 o 
   3  -4   8       31.44       28.38      0.73 o 
   4  -4   8       44.02       52.80      1.38 o 
   5  -4   8        8.91        8.26      0.57 o 
  -6  -3   8       38.92       39.38      0.95 o 
  -5  -3   8       13.56       14.33      0.42 o 
  -4  -3   8        3.65        3.79      0.24 o 
  -3  -3   8       92.58       95.49      1.15 o 
  -2  -3   8        0.31        0.55      0.13 o 
  -1  -3   8        1.18        0.82      0.16 o 
   0  -3   8        4.65        3.33      0.54 o 
   1  -3   8        0.49        0.44      0.13 o 
   2  -3   8       22.15       18.88      0.67 o 
   3  -3   8       10.72       11.50      0.89 o 
   4  -3   8       57.65       65.33      1.52 o 
   5  -3   8       11.24       11.58      0.65 o 
  -7  -2   8       47.74       49.32      2.64 o 
  -6  -2   8       37.18       38.43      0.63 o 
  -5  -2   8        0.11        0.53      0.13 o 
  -4  -2   8       24.77       24.49      0.83 o 
  -3  -2   8      659.94      624.26      3.15 o 
  -2  -2   8        0.36        0.52      0.25 o 
  -1  -2   8       17.49       14.89      0.71 o 
   0  -2   8      675.32      662.09      4.35 o 
   1  -2   8        1.14        1.60      0.16 o 
   2  -2   8        5.23        4.92      0.31 o 
   3  -2   8       67.43       77.40      1.24 o 
   4  -2   8        4.73        4.56      0.60 o 
   5  -2   8        2.22        1.17      0.27 o 
  -7  -1   8        2.37        1.93      0.17 o 
  -6  -1   8       14.29       14.95      0.60 o 
  -5  -1   8        6.47        5.73      0.36 o 
  -4  -1   8       76.26       72.45      1.43 o 
  -3  -1   8      184.32      167.71      3.40 o 
  -2  -1   8       32.15       26.31      0.95 o 
  -1  -1   8       10.67        9.87      0.43 o 
   0  -1   8       59.67       60.77      1.09 o 
   1  -1   8      209.12      212.22      1.49 o 
   2  -1   8       28.11       28.28      0.68 o 
   3  -1   8        0.78        0.96      0.22 o 
   4  -1   8       23.16       26.05      1.18 o 
   5  -1   8        2.84        2.36      0.27 o 
  -7   0   8        2.41        2.98      0.21 o 
  -6   0   8        3.35        3.26      0.20 o 
  -5   0   8        7.25        8.01      0.58 o 
  -4   0   8      800.52      769.61      8.62 o 
  -3   0   8      478.43      460.69      9.61 o 
  -2   0   8      164.53      157.78     15.04 o 
  -1   0   8       98.34       96.56      1.32 o 
   0   0   8       14.99       16.22      0.45 o 
   1   0   8      215.26      209.73      2.31 o 
   2   0   8       15.22       15.56      0.50 o 
   3   0   8        0.06        0.07      0.19 o 
   4   0   8       13.08       13.35      0.56 o 
  -7   1   8       12.78       14.36      0.93 o 
  -6   1   8       43.68       48.26      1.06 o 
  -5   1   8       53.37       56.44      0.78 o 
  -4   1   8      215.69      197.24      2.51 o 
  -3   1   8        0.91        0.60      0.11 o 
  -2   1   8        1.48        1.32      0.14 o 
  -1   1   8        1.98        2.15      0.25 o 
   0   1   8       14.80       14.32      0.39 o 
   1   1   8      100.59      102.57      1.83 o 
   2   1   8        4.24        4.47      0.31 o 
   3   1   8        0.02        0.31      0.16 o 
   4   1   8       52.60       50.76      1.46 o 
  -7   2   8       28.81       29.45      1.58 o 
  -6   2   8       43.98       45.21      0.75 o 
  -5   2   8       68.94       70.59      0.89 o 
  -4   2   8        4.77        4.35      0.33 o 
  -3   2   8        0.07        0.14      0.12 o 
  -2   2   8       59.88       58.83      0.93 o 
  -1   2   8        6.75        5.23      0.26 o 
   0   2   8       24.50       23.75      0.63 o 
   1   2   8       31.05       27.06      0.61 o 
   2   2   8       28.29       28.00      0.70 o 
   3   2   8        0.06        0.08      0.21 o 
   4   2   8        3.11        2.18      0.55 o 
  -7   3   8       30.05       28.02      2.16 o 
  -6   3   8        5.09        5.36      0.26 o 
  -5   3   8      166.40      170.30      1.50 o 
  -4   3   8       26.89       26.52      0.48 o 
  -3   3   8        0.13        0.76      0.29 o 
  -2   3   8      244.72      238.28      1.96 o 
  -1   3   8       65.95       62.41      1.25 o 
   0   3   8      209.14      215.01      2.18 o 
   1   3   8      394.09      394.33      2.81 o 
   2   3   8       26.47       26.88      0.72 o 
   3   3   8        0.53        0.52      0.14 o 
  -7   4   8        7.12        5.96      0.56 o 
  -6   4   8        2.19        2.39      0.18 o 
  -5   4   8        4.76        5.69      0.28 o 
  -4   4   8       10.50       14.40      0.35 o 
  -3   4   8      136.38      118.69      1.46 o 
  -2   4   8      159.19      147.61      1.43 o 
  -1   4   8       25.84       26.61      0.57 o 
   0   4   8      120.61      126.81      2.25 o 
   1   4   8       71.57       70.80      1.14 o 
   2   4   8       28.61       27.19      0.84 o 
   3   4   8        4.04        3.58      1.03 o 
  -6   5   8        2.12        1.50      0.18 o 
  -5   5   8        3.38        2.99      0.20 o 
  -4   5   8       28.81       31.36      0.51 o 
  -3   5   8       37.35       34.92      0.73 o 
  -2   5   8       14.51       14.94      0.47 o 
  -1   5   8       53.71       53.95      1.04 o 
   0   5   8       29.38       33.23      0.56 o 
   1   5   8        0.01        0.12      0.12 o 
   2   5   8       23.98       24.88      0.58 o 
  -6   6   8        0.27       -0.10      0.10 o 
  -5   6   8        0.10        0.21      0.11 o 
  -4   6   8      119.76      118.68      1.23 o 
  -3   6   8        0.21       -0.12      0.14 o 
  -2   6   8        0.49        0.02      0.16 o 
  -1   6   8      150.61      161.58      1.92 o 
   0   6   8        0.84        0.82      0.12 o 
   1   6   8        0.67        0.56      0.11 o 
   2   6   8       34.83       27.13      0.50 o 
  -5   7   8        0.92        0.98      0.27 o 
  -4   7   8       45.06       53.02      0.92 o 
  -3   7   8       12.19       13.86      1.01 o 
  -2   7   8       11.57       10.78      0.38 o 
  -1   7   8        7.21        7.32      0.36 o 
   0   7   8       43.61       44.58      1.06 o 
   1   7   8       14.29       15.98      0.55 o 
  -5   8   8        5.82        3.16      0.22 o 
  -4   8   8        0.87        0.47      0.09 o 
  -3   8   8       19.95       21.16      1.83 o 
  -2   8   8        7.24        7.18      0.47 o 
  -1   8   8        1.26        1.07      0.09 o 
   0   8   8       31.44       25.30      4.39 o 
  -4   9   8        0.15        0.05      0.11 o 
  -3   9   8       85.87      100.57      2.82 o 
  -2   9   8        5.43        7.05      0.41 o 
  -2 -11   9        5.91        4.73      0.47 o 
  -1 -11   9      170.80      146.01     20.02 o 
   0 -11   9       46.84       47.32      4.17 o 
   1 -11   9        0.98        0.79      0.14 o 
   2 -11   9        0.25        0.40      0.18 o 
  -3 -10   9        0.74        0.49      0.08 o 
  -2 -10   9        0.90        1.06      0.12 o 
  -1 -10   9        4.43        4.46      0.35 o 
   0 -10   9       14.24       12.79      0.85 o 
   1 -10   9        0.44        0.22      0.17 o 
   2 -10   9        1.46        1.80      0.33 o 
   3 -10   9        0.40        0.70      0.15 o 
  -4  -9   9       24.80       24.73      0.47 o 
  -3  -9   9       13.91       12.45      0.27 o 
  -2  -9   9        7.76        7.96      0.38 o 
  -1  -9   9       51.98       53.73      1.01 o 
   0  -9   9        5.30        4.02      0.50 o 
   1  -9   9        9.05        9.90      0.51 o 
   2  -9   9        6.10        6.46      0.62 o 
   3  -9   9       11.00       15.34      0.68 o 
   4  -9   9        0.03        0.37      0.20 o 
  -4  -8   9       22.02       21.01      0.40 o 
  -3  -8   9       27.30       26.13      0.45 o 
  -2  -8   9        3.26        3.19      0.21 o 
  -1  -8   9       23.19       23.38      0.71 o 
   0  -8   9        0.46        0.64      0.19 o 
   1  -8   9       45.93       43.13      1.08 o 
   2  -8   9        2.53        2.32      0.31 o 
   3  -8   9      100.96      101.18      5.94 o 
   4  -8   9       41.05       38.99      1.06 o 
  -5  -7   9        1.28        2.21      0.17 o 
  -4  -7   9        0.43        0.52      0.10 o 
  -3  -7   9       36.58       37.50      0.59 o 
  -2  -7   9       10.35        9.90      0.31 o 
  -1  -7   9        0.86        1.22      0.16 o 
   0  -7   9       53.13       57.36      1.37 o 
   1  -7   9        6.17        5.57      0.52 o 
   2  -7   9        0.53        0.78      0.22 o 
   3  -7   9        0.88        1.30      0.19 o 
   4  -7   9       23.57       24.70      2.74 o 
  -5  -6   9        0.05        0.22      0.10 o 
  -4  -6   9        0.07        0.37      0.11 o 
  -3  -6   9      149.89      146.09      1.93 o 
  -2  -6   9        0.17        0.29      0.13 o 
  -1  -6   9        5.68        4.15      0.26 o 
   0  -6   9       21.34       24.94      0.80 o 
   1  -6   9        4.51        3.08      0.42 o 
   2  -6   9        0.33        0.78      0.16 o 
   3  -6   9       22.08       23.24      0.60 o 
   4  -6   9        4.47        3.93      0.41 o 
  -6  -5   9       45.63       48.65      0.86 o 
  -5  -5   9       39.02       36.17      0.62 o 
  -4  -5   9      154.95      145.26      1.39 o 
  -3  -5   9       90.63       89.73      1.07 o 
  -2  -5   9        1.20        1.24      0.16 o 
  -1  -5   9       54.35       45.78      1.17 o 
   0  -5   9       24.93       25.21      0.61 o 
   1  -5   9       25.55       24.49      0.75 o 
   2  -5   9       10.10        8.49      0.36 o 
   3  -5   9        3.48        4.47      0.31 o 
   4  -5   9        0.04        0.04      0.45 o 
  -6  -4   9       18.02       14.38      0.39 o 
  -5  -4   9      118.52      124.13      2.16 o 
  -4  -4   9       10.06       11.11      0.36 o 
  -3  -4   9       21.00       19.73      0.46 o 
  -2  -4   9      270.91      261.04      2.36 o 
  -1  -4   9       11.27       11.39      0.38 o 
   0  -4   9       29.59       27.48      0.87 o 
   1  -4   9      139.06      137.01      3.54 o 
   2  -4   9        3.38        3.28      0.25 o 
   3  -4   9        1.71        2.25      0.24 o 
   4  -4   9       24.42       28.14      1.08 o 
  -6  -3   9       18.83       18.45      0.49 o 
  -5  -3   9       66.20       65.76      0.81 o 
  -4  -3   9       24.15       21.24      0.46 o 
  -3  -3   9        9.43        9.29      0.41 o 
  -2  -3   9      256.18      244.78      1.53 o 
  -1  -3   9       67.21       60.50      1.80 o 
   0  -3   9       27.77       24.15      0.55 o 
   1  -3   9      164.35      160.50      2.75 o 
   2  -3   9        0.26        0.32      0.18 o 
   3  -3   9        2.97        2.81      0.32 o 
   4  -3   9       19.72       22.45      0.77 o 
  -6  -2   9        5.16        4.38      0.20 o 
  -5  -2   9        0.23        0.26      0.12 o 
  -4  -2   9      166.55      160.11      2.87 o 
  -3  -2   9      586.03      581.61     11.01 o 
  -2  -2   9      201.48      196.14      1.63 o 
  -1  -2   9       34.17       34.22      0.85 o 
   0  -2   9      263.21      265.62      3.84 o 
   1  -2   9       65.39       61.44      0.82 o 
   2  -2   9       43.75       45.20      0.84 o 
   3  -2   9        4.18        3.17      0.55 o 
   4  -2   9        3.44        4.74      0.36 o 
  -6  -1   9       11.84       11.98      0.35 o 
  -5  -1   9      126.02      125.22      2.80 o 
  -4  -1   9      105.35      107.38      1.23 o 
  -3  -1   9      139.86      141.70      1.61 o 
  -2  -1   9       46.12       43.73      0.69 o 
  -1  -1   9      110.51      105.76      1.12 o 
   0  -1   9        0.04        0.17      0.11 o 
   1  -1   9        2.66        3.24      0.25 o 
   2  -1   9      217.64      225.64      2.05 o 
   3  -1   9        0.03        0.09      0.37 o 
   4  -1   9       18.08       18.75      1.34 o 
  -6   0   9       13.41       14.54      0.39 o 
  -5   0   9       39.68       41.77      0.89 o 
  -4   0   9      462.92      454.00      2.78 o 
  -3   0   9      444.87      425.66      8.59 o 
  -2   0   9       36.78       31.81      0.87 o 
  -1   0   9       31.39       27.54      0.79 o 
   0   0   9       24.23       23.43      0.56 o 
   1   0   9        3.02        3.34      0.26 o 
   2   0   9      142.54      146.02      1.88 o 
   3   0   9        0.81        0.92      0.37 o 
   4   0   9        7.50        5.70      0.47 o 
  -6   1   9       15.61       15.33      0.39 o 
  -5   1   9        1.77        2.01      0.16 o 
  -4   1   9      209.06      205.48      1.50 o 
  -3   1   9        1.78        1.90      0.19 o 
  -2   1   9       26.80       26.53      0.84 o 
  -1   1   9       16.57       13.52      0.79 o 
   0   1   9       66.11       64.83      0.94 o 
   1   1   9       16.84       17.54      0.51 o 
   2   1   9       47.82       54.71      1.20 o 
   3   1   9        2.03        1.48      0.24 o 
  -6   2   9        4.27        4.14      0.22 o 
  -5   2   9        9.27       10.80      0.32 o 
  -4   2   9       76.28       74.21      0.93 o 
  -3   2   9        2.11        1.99      0.18 o 
  -2   2   9        1.01        0.97      0.22 o 
  -1   2   9      199.51      198.96      6.32 o 
   0   2   9      193.96      200.83      1.92 o 
   1   2   9      343.34      328.89      3.70 o 
   2   2   9        8.93        7.54      0.40 o 
   3   2   9       12.25       11.26      0.67 o 
  -6   3   9        0.07        0.17      0.09 o 
  -5   3   9       14.92       15.48      0.40 o 
  -4   3   9       10.33       12.01      0.36 o 
  -3   3   9        7.75        9.59      0.41 o 
  -2   3   9       34.00       32.43      0.67 o 
  -1   3   9       84.91       85.32      1.70 o 
   0   3   9      160.22      165.20      1.64 o 
   1   3   9      165.67      170.45      2.35 o 
   2   3   9        0.94        0.74      0.16 o 
   3   3   9       10.54        8.87      0.46 o 
  -6   4   9       24.41       30.27      0.68 o 
  -5   4   9        0.31        0.52      0.10 o 
  -4   4   9        0.51        1.09      0.15 o 
  -3   4   9      233.65      219.75      1.78 o 
  -2   4   9        0.01        0.20      0.12 o 
  -1   4   9       25.51       26.65      0.66 o 
   0   4   9       14.40       13.22      0.51 o 
   1   4   9       69.02       73.32      1.32 o 
   2   4   9        0.11        0.24      0.13 o 
  -6   5   9        6.11        5.41      0.25 o 
  -5   5   9       15.32       17.90      0.40 o 
  -4   5   9       18.84       21.52      0.53 o 
  -3   5   9       25.12       28.83      0.57 o 
  -2   5   9        0.29        0.41      0.12 o 
  -1   5   9        0.83        1.44      0.21 o 
   0   5   9       19.26       19.07      0.56 o 
   1   5   9       14.92       16.01      1.13 o 
   2   5   9        1.43        0.53      0.12 o 
  -5   6   9        0.03       -0.03      0.23 o 
  -4   6   9        5.95        7.03      0.33 o 
  -3   6   9       53.37       60.22      1.53 o 
  -2   6   9        3.46        2.38      0.18 o 
  -1   6   9        0.22        0.39      0.11 o 
   0   6   9        1.53        1.11      0.32 o 
   1   6   9       14.70       13.82      0.36 o 
  -5   7   9       15.40       11.02      1.40 o 
  -4   7   9        0.15       -0.02      0.09 o 
  -3   7   9       16.04       14.34      0.80 o 
  -2   7   9       35.74       45.11      0.65 o 
  -1   7   9        0.10        0.02      0.07 o 
   0   7   9       13.93       13.74      1.57 o 
  -3   8   9       29.97       30.00      3.75 o 
  -2   8   9       18.67       16.39      0.36 o 
  -1 -11  10       20.96       20.27      0.62 o 
   1 -11  10        0.00       -0.05      0.11 o 
  -2 -10  10        6.62        5.02      0.23 o 
  -1 -10  10       10.19        8.22      2.25 o 
   0 -10  10        6.17        6.32      0.35 o 
   1 -10  10        3.12        2.26      0.32 o 
   2 -10  10        4.55        6.64      0.45 o 
  -3  -9  10        8.04        8.19      0.24 o 
  -2  -9  10        4.38        4.33      0.31 o 
  -1  -9  10       17.88       18.71      1.20 o 
   0  -9  10        2.01        1.78      0.25 o 
   1  -9  10       15.90       17.98      0.94 o 
   2  -9  10        2.43        4.06      0.31 o 
   3  -9  10        0.70        0.68      0.23 o 
  -4  -8  10       20.82       18.76      0.37 o 
  -3  -8  10        0.96        1.14      0.11 o 
  -2  -8  10       16.44       17.94      0.46 o 
  -1  -8  10       12.08       13.62      0.63 o 
   0  -8  10        1.85        1.94      0.27 o 
   1  -8  10       73.57       78.95      1.49 o 
   2  -8  10        0.05       -0.03      0.18 o 
   3  -8  10       40.61       38.32      2.22 o 
  -4  -7  10       32.15       29.11      0.52 o 
  -3  -7  10      159.02      157.32      1.51 o 
  -2  -7  10       31.14       30.58      0.58 o 
  -1  -7  10       30.41       28.23      0.74 o 
   0  -7  10      120.87      118.76      2.71 o 
   1  -7  10        0.28        0.19      0.22 o 
   2  -7  10        9.77       10.25      0.43 o 
   3  -7  10        3.37        3.91      0.30 o 
  -5  -6  10        0.32        0.26      0.07 o 
  -4  -6  10       27.09       27.13      0.46 o 
  -3  -6  10       17.01       15.81      0.47 o 
  -2  -6  10       12.94       13.76      0.43 o 
  -1  -6  10       22.95       19.88      0.58 o 
   0  -6  10       16.62       17.27      0.63 o 
   1  -6  10       14.10       13.53      0.58 o 
   2  -6  10        5.40        6.63      0.30 o 
   3  -6  10        1.24        1.53      0.18 o 
  -5  -5  10       10.39        9.07      0.24 o 
  -4  -5  10        3.40        3.96      0.18 o 
  -3  -5  10        1.78        1.26      0.20 o 
  -2  -5  10        2.86        3.17      0.24 o 
  -1  -5  10       33.85       30.48      1.05 o 
   0  -5  10        0.89        0.35      0.17 o 
   1  -5  10        8.96        8.96      0.41 o 
   2  -5  10        9.94       10.85      0.37 o 
   3  -5  10        0.08        0.04      0.14 o 
   4  -5  10        0.85        2.03      0.30 o 
  -5  -4  10       53.35       50.11      0.55 o 
  -4  -4  10        3.29        3.46      0.23 o 
  -3  -4  10       57.78       56.62      1.19 o 
  -2  -4  10       85.00       79.10      1.05 o 
  -1  -4  10        6.53        8.01      0.37 o 
   0  -4  10       36.86       35.82      0.69 o 
   1  -4  10      177.34      180.30      2.22 o 
   2  -4  10        7.48        7.89      0.32 o 
   3  -4  10        1.83        1.98      0.24 o 
   4  -4  10       20.01       21.13      0.77 o 
  -6  -3  10        0.06        0.16      0.09 o 
  -5  -3  10       32.72       31.66      0.55 o 
  -4  -3  10       30.46       30.68      0.58 o 
  -3  -3  10        1.46        1.99      0.22 o 
  -2  -3  10       11.43        9.93      0.40 o 
  -1  -3  10        3.22        4.73      0.48 o 
   0  -3  10       16.61       14.07      0.60 o 
   1  -3  10        7.28        7.24      0.34 o 
   2  -3  10       10.38       10.97      0.54 o 
   3  -3  10        4.61        4.43      0.41 o 
   4  -3  10        0.02        0.02      0.18 o 
  -6  -2  10        1.81        1.33      0.21 o 
  -5  -2  10        0.66        0.93      0.25 o 
  -4  -2  10       41.90       41.74      0.67 o 
  -3  -2  10      516.85      514.60      3.22 o 
  -2  -2  10      327.91      299.12      3.14 o 
  -1  -2  10       54.43       54.17      1.04 o 
   0  -2  10        2.11        1.42      0.21 o 
   1  -2  10        1.16        1.07      0.65 o 
   2  -2  10        0.22        0.34      0.20 o 
   3  -2  10       17.47       17.52      0.69 o 
  -6  -1  10       20.09       23.77      0.52 o 
  -5  -1  10       11.82       11.76      0.34 o 
  -4  -1  10       83.98       84.05      0.97 o 
  -3  -1  10       16.75       14.98      0.46 o 
  -2  -1  10       27.19       24.09      1.13 o 
  -1  -1  10       45.43       45.89      0.76 o 
   0  -1  10        4.89        4.89      0.31 o 
   1  -1  10       49.54       50.80      1.18 o 
   2  -1  10        7.92       10.75      0.62 o 
   3  -1  10        2.23        2.31      0.37 o 
  -6   0  10       28.40       33.48      0.69 o 
  -5   0  10       12.72       12.55      0.29 o 
  -4   0  10        0.49        0.44      0.14 o 
  -3   0  10      193.64      186.69      4.39 o 
  -2   0  10        0.68        0.51      0.16 o 
  -1   0  10       46.21       45.87      1.12 o 
   0   0  10       20.44       20.91      0.68 o 
   1   0  10       24.20       24.70      0.76 o 
   2   0  10       32.14       31.54      1.12 o 
   3   0  10        6.46        8.29      0.40 o 
  -6   1  10       26.02       28.78      0.53 o 
  -5   1  10        6.80        6.41      0.24 o 
  -4   1  10       12.23       11.64      0.36 o 
  -3   1  10       73.76       72.42      1.24 o 
  -2   1  10       17.62       16.87      0.62 o 
  -1   1  10       32.54       33.10      0.86 o 
   0   1  10       37.99       41.06      0.81 o 
   1   1  10      312.92      334.22      3.67 o 
   2   1  10      223.50      226.06      2.39 o 
   3   1  10        3.52        3.03      0.31 o 
  -6   2  10       20.24       19.83      0.48 o 
  -5   2  10        1.45        1.49      0.14 o 
  -4   2  10        1.43        2.26      0.18 o 
  -3   2  10        0.47       -0.10      0.58 o 
  -2   2  10       69.35       63.71      1.59 o 
  -1   2  10       24.24       21.03      0.56 o 
   0   2  10        3.08        2.81      0.35 o 
   1   2  10        5.54        5.44      0.44 o 
   2   2  10       12.59       13.24      0.41 o 
  -6   3  10        9.81       11.59      0.32 o 
  -5   3  10       11.01       10.92      0.31 o 
  -4   3  10       52.43       54.95      0.94 o 
  -3   3  10        3.97        4.09      0.28 o 
  -2   3  10       30.69       30.88      0.64 o 
  -1   3  10        5.78        5.63      0.34 o 
   0   3  10       10.59        9.39      0.53 o 
   1   3  10       29.60       31.09      0.66 o 
   2   3  10        0.00       -0.01      0.12 o 
  -6   4  10      105.84      118.71      4.20 o 
  -5   4  10       33.33       32.09      0.58 o 
  -4   4  10        8.72       10.73      0.53 o 
  -3   4  10       84.42       81.84      1.55 o 
  -2   4  10       11.80       14.88      0.43 o 
  -1   4  10        0.01        0.11      0.12 o 
   0   4  10       81.42       85.18      1.37 o 
   1   4  10        0.14        0.15      0.15 o 
  -5   5  10       24.91       27.38      0.61 o 
  -4   5  10        0.12        0.18      0.09 o 
  -3   5  10        4.90        6.30      0.22 o 
  -2   5  10       65.73       71.04      1.75 o 
  -1   5  10        8.90        9.76      0.33 o 
   0   5  10       14.26       14.61      0.48 o 
   1   5  10        1.70        1.88      0.18 o 
  -5   6  10        7.07        5.53      0.33 o 
  -4   6  10       13.17       13.27      0.43 o 
  -3   6  10        2.59        2.41      0.17 o 
  -2   6  10       33.86       33.92      0.61 o 
  -1   6  10       12.39       12.19      0.43 o 
   0   6  10        5.68        4.53      0.31 o 
  -3   7  10        0.09       -0.04      0.11 o 
  -2   7  10       76.15       79.72      1.40 o 
  -1 -10  11        0.87        0.97      0.17 o 
   0 -10  11        5.85        4.28      0.31 o 
   1 -10  11        0.85        0.10      0.11 o 
  -2  -9  11        0.68        0.23      0.11 o 
  -1  -9  11       10.29        9.48      0.62 o 
   0  -9  11        0.05        0.09      0.11 o 
   1  -9  11       17.71       18.43      0.51 o 
   2  -9  11        0.01       -0.02      0.11 o 
  -3  -8  11        0.14        0.40      0.11 o 
  -2  -8  11       26.91       28.05      1.09 o 
  -1  -8  11        2.27        2.22      0.34 o 
   0  -8  11        4.19        2.56      0.26 o 
   1  -8  11       31.12       33.67      2.37 o 
   2  -8  11        0.66        0.64      0.30 o 
  -4  -7  11       26.82       24.56      0.46 o 
  -3  -7  11       67.12       65.42      1.08 o 
  -2  -7  11       13.74       14.49      0.58 o 
  -1  -7  11        0.51        0.46      0.18 o 
   0  -7  11        0.01        0.07      0.14 o 
   1  -7  11       14.28       16.45      0.63 o 
   2  -7  11        2.70        1.73      0.21 o 
  -4  -6  11       34.61       37.13      0.84 o 
  -3  -6  11       16.29       16.80      0.61 o 
  -2  -6  11        5.12        6.54      0.45 o 
  -1  -6  11       27.27       26.71      0.89 o 
   0  -6  11       17.62       18.93      1.10 o 
   1  -6  11        0.79        1.43      0.26 o 
   2  -6  11       13.41       13.22      0.44 o 
  -5  -5  11       32.14       31.08      0.61 o 
  -4  -5  11       35.57       35.31      0.69 o 
  -3  -5  11        0.74        0.70      0.18 o 
  -2  -5  11        4.44        4.84      0.42 o 
  -1  -5  11       52.79       50.95      1.27 o 
   0  -5  11        2.94        4.06      0.56 o 
   1  -5  11        0.37        0.28      0.17 o 
   2  -5  11       28.69       32.53      0.71 o 
   3  -5  11        0.52       -0.07      0.25 o 
  -5  -4  11        0.46        0.28      0.08 o 
  -4  -4  11        2.47        2.84      0.17 o 
  -3  -4  11       12.87       12.15      0.50 o 
  -2  -4  11      110.84      109.23      2.54 o 
  -1  -4  11      130.77      124.48      1.87 o 
   0  -4  11        1.65        2.20      0.30 o 
   1  -4  11       59.81       62.27      1.28 o 
   2  -4  11        4.66        2.79      0.25 o 
   3  -4  11        2.26        1.97      0.53 o 
  -5  -3  11        2.22        2.09      0.14 o 
  -4  -3  11       37.88       36.57      0.57 o 
  -3  -3  11      223.81      227.77      2.23 o 
  -2  -3  11       10.52       14.35      0.68 o 
  -1  -3  11       53.35       51.51      1.11 o 
   0  -3  11       40.75       42.50      1.11 o 
   1  -3  11        9.11       10.02      0.58 o 
   2  -3  11        4.26        4.45      0.30 o 
   3  -3  11       24.90       25.81      1.52 o 
  -5  -2  11       25.13       26.32      0.42 o 
  -4  -2  11        0.23        0.46      0.16 o 
  -3  -2  11      253.83      257.13      2.33 o 
  -2  -2  11       61.33       66.10      5.98 o 
  -1  -2  11        2.53        3.20      0.30 o 
   0  -2  11       32.51       33.28      0.99 o 
   1  -2  11        1.15        1.40      0.29 o 
   2  -2  11        0.02       -0.18      0.23 o 
   3  -2  11       34.44       36.47      1.02 o 
  -6  -1  11       35.58       36.41      1.35 o 
  -5  -1  11        4.07        4.16      0.17 o 
  -4  -1  11       20.98       20.64      0.49 o 
  -3  -1  11        0.30        0.10      0.25 o 
  -2  -1  11        6.23        6.61      0.32 o 
  -1  -1  11       60.34       62.35      0.92 o 
   0  -1  11        8.11        8.08      0.42 o 
   1  -1  11       24.48       26.49      1.48 o 
   2  -1  11       13.59       13.91      0.62 o 
  -6   0  11       23.73       26.53      0.70 o 
  -5   0  11       15.84       16.78      0.35 o 
  -4   0  11       98.49       99.62      0.90 o 
  -3   0  11       15.89       14.66      0.52 o 
  -2   0  11        0.12        1.51      0.24 o 
  -1   0  11        1.56        1.22      0.20 o 
   0   0  11       56.61       56.10      1.35 o 
   1   0  11       54.49       58.13      4.01 o 
   2   0  11       34.00       35.27      1.14 o 
  -6   1  11       45.93       50.25      0.91 o 
  -5   1  11       34.85       35.72      0.68 o 
  -4   1  11       24.79       23.84      0.46 o 
  -3   1  11       29.90       34.00      0.75 o 
  -2   1  11        5.58        6.08      0.44 o 
  -1   1  11       11.29       11.26      0.59 o 
   0   1  11       36.55       36.42      1.01 o 
   1   1  11       24.47       26.23      0.80 o 
   2   1  11       20.34       22.37      0.76 o 
  -5   2  11       32.04       39.34      0.70 o 
  -4   2  11       51.55       53.68      0.83 o 
  -3   2  11       14.29       18.37      0.59 o 
  -2   2  11      203.39      194.45      3.32 o 
  -1   2  11        0.20        0.09      0.16 o 
   0   2  11       27.04       28.26      0.82 o 
   1   2  11        4.68        3.66      0.29 o 
  -5   3  11        1.07        1.16      0.11 o 
  -4   3  11      124.18      145.28      1.60 o 
  -3   3  11       25.33       28.06      0.82 o 
  -2   3  11       20.30       24.16      1.00 o 
  -1   3  11        6.11        6.61      0.39 o 
   0   3  11        0.12        0.11      0.12 o 
   1   3  11       26.62       24.08      1.38 o 
  -5   4  11        5.05        5.20      0.24 o 
  -4   4  11       10.27       10.72      0.30 o 
  -3   4  11        5.97        6.34      0.29 o 
  -2   4  11       17.56       20.25      0.71 o 
  -1   4  11        1.98        2.40      0.17 o 
   0   4  11        7.01        7.30      0.37 o 
  -4   5  11       12.74       15.62      1.04 o 
  -3   5  11        0.31        0.27      0.11 o 
  -2   5  11        0.58        0.42      0.13 o 
  -1   5  11       22.15       26.36      3.77 o 
  -2  -8  12        5.62        4.95      0.35 o 
  -1  -8  12        2.70        1.90      0.23 o 
   0  -8  12        3.07        3.46      0.25 o 
   1  -8  12        0.05        0.00      0.16 o 
  -3  -7  12        1.38        1.76      0.17 o 
  -2  -7  12        5.19        5.40      0.28 o 
  -1  -7  12        2.03        1.36      0.25 o 
   0  -7  12        7.23        7.60      0.58 o 
   1  -7  12        1.26        1.13      0.27 o 
  -4  -6  12       62.09       53.95      1.54 o 
  -3  -6  12        1.59        1.42      0.13 o 
  -2  -6  12        0.03       -0.34      0.34 o 
  -1  -6  12       35.00       36.50      1.08 o 
   0  -6  12       12.22       11.62      0.76 o 
   1  -6  12        7.83        9.33      0.61 o 
   2  -6  12       20.76       20.57      0.68 o 
  -4  -5  12        9.76        8.76      0.27 o 
  -3  -5  12        0.27        0.29      0.14 o 
  -2  -5  12       16.80       16.34      0.83 o 
  -1  -5  12        0.05       -0.01      0.24 o 
   0  -5  12       20.65       20.29      0.96 o 
   1  -5  12        0.25        0.47      0.18 o 
   2  -5  12        0.95        1.01      0.16 o 
  -4  -4  12        1.50        1.00      0.13 o 
  -3  -4  12        0.14        0.79      0.21 o 
  -2  -4  12      278.59      276.14      3.28 o 
  -1  -4  12       50.02       50.53      1.31 o 
   0  -4  12       34.73       38.15      0.91 o 
   1  -4  12        2.83        2.63      0.30 o 
   2  -4  12       12.72       14.13      0.69 o 
  -5  -3  12        3.59        3.98      0.20 o 
  -4  -3  12        4.91        5.25      0.25 o 
  -3  -3  12       91.64       90.98      1.90 o 
  -2  -3  12       40.72       39.57      1.30 o 
  -1  -3  12        0.32        0.16      0.18 o 
   0  -3  12        6.33        8.22      0.46 o 
   1  -3  12        6.63        6.80      0.41 o 
   2  -3  12        1.40        1.53      0.28 o 
  -5  -2  12       43.33       47.71      0.70 o 
  -4  -2  12        0.23        0.22      0.11 o 
  -3  -2  12       42.91       42.65      0.92 o 
  -2  -2  12       40.32       39.83      1.58 o 
  -1  -2  12        0.84        0.17      0.14 o 
   0  -2  12        0.05       -0.07      0.18 o 
   1  -2  12        5.32        5.67      0.66 o 
   2  -2  12       14.81       16.09      0.70 o 
  -5  -1  12       35.14       37.85      0.64 o 
  -4  -1  12       16.40       17.54      0.45 o 
  -3  -1  12       40.83       39.68      1.86 o 
  -2  -1  12       43.56       44.63      0.94 o 
  -1  -1  12        0.97        0.90      0.27 o 
   0  -1  12        0.22        0.17      0.16 o 
   1  -1  12       14.18       17.66      0.87 o 
   2  -1  12       63.58       62.69      1.16 o 
  -5   0  12       11.27       10.41      0.47 o 
  -4   0  12        7.25        8.09      0.27 o 
  -3   0  12        0.08        0.02      0.10 o 
  -2   0  12        3.19        4.58      0.33 o 
  -1   0  12       42.51       40.23      1.35 o 
   0   0  12        6.16        6.30      0.55 o 
   1   0  12       27.24       28.33      0.98 o 
  -5   1  12        3.31        3.78      0.69 o 
  -4   1  12        1.59        1.54      0.11 o 
  -3   1  12        0.01        0.12      0.09 o 
  -2   1  12        2.78        2.93      0.27 o 
  -1   1  12       60.50       62.60      1.61 o 
   0   1  12        0.10        0.05      0.19 o 
   1   1  12       21.87       22.52      0.74 o 
  -4   2  12        0.16        0.16      0.10 o 
  -3   2  12       13.70       12.64      0.49 o 
  -2   2  12       29.67       23.46      1.67 o 
  -1   2  12       12.54       15.86      0.75 o 
   0   2  12        4.73        3.24      1.39 o 
  -4   3  12        1.06        1.13      0.14 o 
  -3   3  12        0.94        1.26      0.12 o 
  -2   3  12        0.03        0.10      0.12 o 
  -1   3  12       25.11       22.56      4.88 o 
  -3   4  12        5.39        5.36      0.58 o 
  -2   4  12        0.03        0.12      0.11 o 
  -1  -7  13        0.63        1.12      0.20 o 
   0  -7  13        4.24        3.47      0.28 o 
  -2  -6  13        8.32        6.81      0.27 o 
  -1  -6  13       30.04       29.96      0.86 o 
   0  -6  13       13.72       15.27      0.61 o 
  -3  -5  13        5.41        4.83      0.23 o 
  -2  -5  13      103.41      104.63      1.56 o 
  -1  -5  13        1.79        1.86      0.33 o 
   0  -5  13        2.08        2.97      0.34 o 
   1  -5  13       18.13       19.00      0.60 o 
  -3  -4  13       12.59       12.84      0.39 o 
  -2  -4  13      175.66      173.78      1.55 o 
  -1  -4  13       33.56       33.88      0.97 o 
   0  -4  13        0.03       -0.08      0.22 o 
  -4  -3  13        0.06        0.02      0.08 o 
  -3  -3  13        0.20        0.04      0.11 o 
  -2  -3  13        0.80        0.84      0.25 o 
  -1  -3  13        8.21        6.27      0.43 o 
   0  -3  13        3.12        3.60      0.49 o 
  -4  -2  13        9.18        9.26      0.37 o 
  -3  -2  13        6.12        6.00      0.54 o 
  -2  -2  13       15.52       16.02      0.65 o 
  -1  -2  13       10.24        9.50      0.50 o 
   0  -2  13        0.42        0.38      0.15 o 
  -4  -1  13       21.82       22.12      0.59 o 
  -3  -1  13        3.71        3.46      0.68 o 
  -2  -1  13        0.05       -0.19      0.19 o 
  -1  -1  13       13.36       14.52      0.64 o 
   0  -1  13        7.58        7.69      0.46 o 
  -4   0  13       21.55       24.54      0.48 o 
  -3   0  13        6.53        5.97      0.50 o 
  -2   0  13        1.60        1.29      0.15 o 
  -1   0  13       60.61       62.30      1.28 o 
   0   0  13        0.44        0.75      0.17 o 
  -3   1  13       19.76       22.96      2.97 o 
  -2   1  13       12.06       11.62      1.26 o 
  -1   1  13        0.29        0.27      0.13 o 
  -2   2  13       10.40        4.92      0.35 o 
                                                 
